# Supplementary material for: 6-Chloro-N 2,N 4-di-p-tolyl-1,3,5-triazine-2,4-diamine dimethyl­formamide monosolvate
Source: Acta Crystallogr Sect E Struct Rep Online. 2009 Nov 25;65(Pt 12):o3212. doi: 10.1107/S1600536809049885 (PMC2972005; doi:10.1107/S1600536809049885)
Supplement: Supplementary file 1 [file e-65-o3212-sup1.cif]

##############################################################################
###                                                                        ###
###        Electronic paper (Acta Crystallographica Section E)             ###
###                                                                        ###
##############################################################################
#                                                                            #
# This CIF contains the data in a paper accepted for publication in Acta     #
# Crystallographica Section E. It conforms to the requirements of Notes      #
# for Authors for Section E, and has been peer reviewed under the auspices   #
# of the IUCr Commission on Journals.                                        #
#                                                                            #
# Full details of the Crystallographic Information File format               #
# are given in the paper "The Crystallographic Information File (CIF):       #
# a New Standard Archive File for Crystallography" by S. R. Hall, F. H.      #
# Allen and I. D. Brown [Acta Cryst. (1991), A47, 655-685].                  #
#                                                                            #
# The current version of the core CIF dictionary is obtainable from          #
# ftp://ftp.iucr.org/pub/cif_core.dic. The current version number is 2.4.    #
#                                                                            #
# Software is freely available for graphical display of the structure(s) in  #
# this CIF.  For information consult the CIF home page http://www.iucr.org/  #
# cif/home.html                                                              #
#                                                                            #
# This file may be used for bona fide research purposes within the           #
# scientific community so long as proper attribution is given to the journal # 
# article from which it was obtained.                                        #
#                                                                            #
##############################################################################
                                             
data_global
_audit_creation_method     SHELXL-97
_journal_date_recd_electronic     2009-11-12
_journal_date_accepted     2009-11-20
_journal_name_full     'Acta Crystallographica, Section E'
_journal_year     2009
_journal_volume     65
_journal_issue     12
_journal_page_first     o3212
_journal_page_last     o3212
_journal_paper_category     QO
_journal_coeditor_code     HG2590
_publ_contact_author_name     'Fangfang Jian'
_publ_contact_author_address
;
Weifang Medical University,
Weifang 261061,
People's Republic of China
;
_publ_contact_author_email     xiaohailian@163.com
_publ_contact_author_fax     '86-0536-8379425'
_publ_contact_author_phone     '86-0536-8379425'
_publ_section_title
;
6-Chloro-<i>N</i>^2^,<i>N</i>^4^-di-<i>p</i>-tolyl-1,3,5-triazine-2,4-diamine
dimethylformamide monosolvate
;
loop_
    _publ_author_name
    _publ_author_footnote
    _publ_author_address
    'Fangfang Jian' ?
;
Microscale Science Institute,
Weifang University,
Weifang 261061,
People's Republic of China
;
    'Hailian Xiao' ?
;
New Materials & Function
Coordination Chemistry Laboratory
Qingdao University of Science & Technology
Qingdao, 266042
People's Republic of China
;
    'Yongxiang Wei' ?
;
New Materials & Function
Coordination Chemistry Laboratory
Qingdao University of Science & Technology
Qingdao, 266042
People's Republic of China
;
data_I
_audit_creation_method     SHELXL-97
_chemical_name_systematic
;
6-Chloro-<i>N</i>^2^,<i>N</i>^4^-di-<i>p</i>-tolyl-1,3,5-triazine-2,4-diamine
dimethylformamide monosolvate
;
_chemical_name_common     ?
_chemical_formula_moiety     'C17 H16 Cl N5, C3 H7 N O'
_chemical_formula_sum     'C20 H23 Cl N6 O'
_chemical_formula_iupac     'C17 H16 Cl N5, C3 H7 N O'
_chemical_formula_weight     398.89
_chemical_melting_point     ?
_symmetry_cell_setting     Triclinic
_symmetry_space_group_name_H-M     'P -1'
_symmetry_space_group_name_Hall     '-P 1'
loop_
    _symmetry_equiv_pos_as_xyz
    'x, y, z'
    '-x, -y, -z'
_cell_length_a     6.821(2)
_cell_length_b     10.980(2)
_cell_length_c     14.060(3)
_cell_angle_alpha     91.13(3)
_cell_angle_beta     94.29(2)
_cell_angle_gamma     98.32(4)
_cell_volume     1038.4(4)
_cell_formula_units_Z     2
_cell_measurement_reflns_used     25
_cell_measurement_theta_min     4
_cell_measurement_theta_max     14
_cell_measurement_temperature     295(2)
_exptl_crystal_description     block
_exptl_crystal_colour     colorless
_exptl_crystal_size_max     0.25
_exptl_crystal_size_mid     0.20
_exptl_crystal_size_min     0.18
_exptl_crystal_density_diffrn     1.276
_exptl_crystal_density_meas     ?
_exptl_crystal_density_method     'not measured'
_exptl_crystal_F_000     420
_exptl_absorpt_coefficient_mu     0.207
_exptl_absorpt_correction_type     none
_exptl_absorpt_process_details     ?
_exptl_absorpt_correction_T_min     ?
_exptl_absorpt_correction_T_max     ?
_exptl_special_details
;
;
_diffrn_ambient_temperature     295(2)
_diffrn_radiation_type     MoK\a
_diffrn_radiation_wavelength     0.71073
_diffrn_radiation_source     'fine-focus sealed tube'
_diffrn_radiation_monochromator     graphite
_diffrn_measurement_device_type     'Enraf--Nonius CAD-4'
_diffrn_measurement_method     'omega scans'
_diffrn_detector_area_resol_mean     ?
_diffrn_reflns_number     5740
_diffrn_reflns_av_R_equivalents     0.0155
_diffrn_reflns_av_sigmaI/netI     0.0310
_diffrn_reflns_theta_min     1.88
_diffrn_reflns_theta_max     25.50
_diffrn_reflns_theta_full     25.50
_diffrn_measured_fraction_theta_max     0.990
_diffrn_measured_fraction_theta_full     0.990
_diffrn_reflns_limit_h_min     -8
_diffrn_reflns_limit_h_max     8
_diffrn_reflns_limit_k_min     -9
_diffrn_reflns_limit_k_max     13
_diffrn_reflns_limit_l_min     -17
_diffrn_reflns_limit_l_max     16
_diffrn_standards_number     3
_diffrn_standards_interval_count     100
_diffrn_standards_interval_time     ?
_diffrn_standards_decay_%     0
_refine_special_details
;
Refinement of <i>F</i>^2^ against ALL reflections. The weighted <i>R</i>-factor
<i>wR</i> and goodness of fit <i>S</i> are based on <i>F</i>^2^, conventional
<i>R</i>-factors <i>R</i> are based on <i>F</i>, with <i>F</i> set to zero for
negative <i>F</i>^2^. The threshold expression of <i>F</i>^2^ >
\s(<i>F</i>^2^) is used only for calculating <i>R</i>-factors(gt) <i>etc</i>.
and is not relevant to the choice of reflections for refinement.
<i>R</i>-factors based on <i>F</i>^2^ are statistically about twice as large
as those based on <i>F</i>, and <i>R</i>- factors based on ALL data will be
even larger.
;
_reflns_number_total     3832
_reflns_number_gt     2786
_reflns_threshold_expression     I>2sigma(I)
_refine_ls_structure_factor_coef     Fsqd
_refine_ls_matrix_type     full
_refine_ls_R_factor_all     0.0704
_refine_ls_R_factor_gt     0.0499
_refine_ls_wR_factor_gt     0.1283
_refine_ls_wR_factor_ref     0.1455
_refine_ls_goodness_of_fit_ref     1.018
_refine_ls_restrained_S_all     1.018
_refine_ls_number_reflns     3832
_refine_ls_number_parameters     254
_refine_ls_number_restraints     0
_refine_ls_hydrogen_treatment     constr
_refine_ls_weighting_scheme     calc
_refine_ls_weighting_details
         'calc w=1/[\s^2^(Fo^2^)+(0.0677P)^2^+0.4334P] where P=(Fo^2^+2Fc^2^)/3'
_atom_sites_solution_hydrogens     geom
_atom_sites_solution_primary     direct
_atom_sites_solution_secondary     difmap
_refine_ls_shift/su_max     0.001
_refine_ls_shift/su_mean     0.000
_refine_diff_density_max     0.435
_refine_diff_density_min     -0.240
_refine_ls_extinction_method     'SHELXL97 (Sheldrick, 2008)'
_refine_ls_extinction_coef     0.008(2)
_refine_ls_extinction_expression
                                  'Fc^*^=kFc[1+0.001xFc^2^\l^3^/sin(2\q)]^-1/4^'
loop_
    _atom_type_symbol
    _atom_type_description
    _atom_type_scat_dispersion_real
    _atom_type_scat_dispersion_imag
    _atom_type_scat_source
    'C' 'C' 0.0033 0.0016
                         'International Tables Vol C Tables 4.2.6.8 and 6.1.1.4'
    'H' 'H' 0.0000 0.0000
                         'International Tables Vol C Tables 4.2.6.8 and 6.1.1.4'
    'N' 'N' 0.0061 0.0033
                         'International Tables Vol C Tables 4.2.6.8 and 6.1.1.4'
    'O' 'O' 0.0106 0.0060
                         'International Tables Vol C Tables 4.2.6.8 and 6.1.1.4'
    'Cl' 'Cl' 0.1484 0.1585
                         'International Tables Vol C Tables 4.2.6.8 and 6.1.1.4'
_computing_data_collection     'CAD-4 Software (Enraf--Nonius, 1989)'
_computing_cell_refinement     'CAD-4 Software (Enraf--Nonius, 1989)'
_computing_data_reduction     'NRCVAX (Gabe <i>et al.</i>,  1989)'
_computing_structure_solution     'SHELXS97 (Sheldrick, 2008)'
_computing_structure_refinement     'SHELXL97 (Sheldrick, 2008)'
_computing_molecular_graphics     'SHELXL (Sheldrick, 2008)'
_computing_publication_material     'WinGX (Farrugia, 1999)'
loop_
    _atom_site_type_symbol
    _atom_site_label
    _atom_site_fract_x
    _atom_site_fract_y
    _atom_site_fract_z
    _atom_site_U_iso_or_equiv
    _atom_site_adp_type
    _atom_site_calc_flag
    _atom_site_refinement_flags
    _atom_site_occupancy
    _atom_site_disorder_assembly
    _atom_site_disorder_group
    Cl Cl1 1.01901(10) 0.18643(6) 0.38436(5) 0.0657(3) Uani d . 1 . .
    N N1 0.4183(3) 0.28803(18) 0.21951(15) 0.0525(5) Uani d . 1 . .
    H H1A 0.4189 0.2155 0.1954 0.063 Uiso calc R 1 . .
    N N2 0.7855(3) 0.58018(17) 0.42644(15) 0.0493(5) Uani d . 1 . .
    H H2A 0.8873 0.5960 0.4671 0.059 Uiso calc R 1 . .
    N N3 0.5954(3) 0.44126(17) 0.32082(13) 0.0455(5) Uani d . 1 . .
    N N4 0.7002(3) 0.24467(17) 0.29872(14) 0.0499(5) Uani d . 1 . .
    N N5 0.8869(3) 0.39225(17) 0.40810(14) 0.0448(5) Uani d . 1 . .
    C C1 -0.2699(4) 0.4869(3) 0.0743(2) 0.0787(9) Uani d . 1 . .
    H H1B -0.2699 0.5683 0.1006 0.118 Uiso calc R 1 . .
    H H1C -0.3862 0.4341 0.0910 0.118 Uiso calc R 1 . .
    H H1D -0.2703 0.4900 0.0061 0.118 Uiso calc R 1 . .
    C C2 -0.0867(4) 0.4374(3) 0.11384(19) 0.0598(7) Uani d . 1 . .
    C C3 0.0514(4) 0.5047(3) 0.1770(2) 0.0669(8) Uani d . 1 . .
    H H3A 0.0313 0.5832 0.1962 0.080 Uiso calc R 1 . .
    C C4 0.2206(4) 0.4597(2) 0.2135(2) 0.0634(7) Uani d . 1 . .
    H H4A 0.3114 0.5081 0.2563 0.076 Uiso calc R 1 . .
    C C5 0.2546(3) 0.3441(2) 0.18675(17) 0.0481(6) Uani d . 1 . .
    C C6 0.1171(4) 0.2758(3) 0.1229(2) 0.0639(7) Uani d . 1 . .
    H H6A 0.1373 0.1975 0.1034 0.077 Uiso calc R 1 . .
    C C7 -0.0501(4) 0.3218(3) 0.0875(2) 0.0706(8) Uani d . 1 . .
    H H7A -0.1409 0.2735 0.0446 0.085 Uiso calc R 1 . .
    C C8 0.3217(5) 0.9718(3) 0.3723(2) 0.0756(9) Uani d . 1 . .
    H H8A 0.4072 1.0452 0.3573 0.113 Uiso calc R 1 . .
    H H8B 0.2618 0.9857 0.4304 0.113 Uiso calc R 1 . .
    H H8C 0.2197 0.9512 0.3214 0.113 Uiso calc R 1 . .
    C C9 0.4419(4) 0.8673(2) 0.38440(18) 0.0528(6) Uani d . 1 . .
    C C10 0.6424(4) 0.8851(2) 0.3756(2) 0.0600(7) Uani d . 1 . .
    H H10A 0.7052 0.9628 0.3612 0.072 Uiso calc R 1 . .
    C C11 0.7532(4) 0.7902(2) 0.3877(2) 0.0561(7) Uani d . 1 . .
    H H11A 0.8889 0.8043 0.3804 0.067 Uiso calc R 1 . .
    C C12 0.6654(3) 0.6753(2) 0.41038(16) 0.0437(5) Uani d . 1 . .
    C C13 0.4652(3) 0.6554(2) 0.41948(19) 0.0516(6) Uani d . 1 . .
    H H13A 0.4028 0.5778 0.4342 0.062 Uiso calc R 1 . .
    C C14 0.3564(4) 0.7512(2) 0.4066(2) 0.0575(7) Uani d . 1 . .
    H H14A 0.2204 0.7367 0.4132 0.069 Uiso calc R 1 . .
    C C15 0.7526(3) 0.4684(2) 0.38338(16) 0.0417(5) Uani d . 1 . .
    C C16 0.5731(3) 0.3278(2) 0.28167(16) 0.0454(5) Uani d . 1 . .
    C C17 0.8473(3) 0.2861(2) 0.36048(17) 0.0458(5) Uani d . 1 . .
    O O1 0.4123(5) 0.0448(2) 0.1300(2) 0.1152(10) Uani d . 1 . .
    N N6 0.6354(6) -0.0890(3) 0.1270(2) 0.0983(10) Uani d . 1 . .
    C C18 0.5910(8) 0.0213(4) 0.1365(3) 0.1098(14) Uani d . 1 . .
    H H18A 0.6940 0.0864 0.1484 0.132 Uiso calc R 1 . .
    C C19 0.8451(8) -0.1067(5) 0.1350(4) 0.1468(19) Uani d . 1 . .
    H H19A 0.9276 -0.0283 0.1452 0.220 Uiso calc R 1 . .
    H H19B 0.8761 -0.1452 0.0772 0.220 Uiso calc R 1 . .
    H H19C 0.8689 -0.1582 0.1878 0.220 Uiso calc R 1 . .
    C C20 0.4959(8) -0.1957(4) 0.1119(4) 0.168(3) Uani d . 1 . .
    H H20A 0.3643 -0.1739 0.1077 0.252 Uiso calc R 1 . .
    H H20B 0.5103 -0.2497 0.1640 0.252 Uiso calc R 1 . .
    H H20C 0.5176 -0.2367 0.0535 0.252 Uiso calc R 1 . .
loop_
    _atom_site_aniso_label
    _atom_site_aniso_U_11
    _atom_site_aniso_U_22
    _atom_site_aniso_U_33
    _atom_site_aniso_U_12
    _atom_site_aniso_U_13
    _atom_site_aniso_U_23
    Cl1 0.0605(4) 0.0572(4) 0.0833(5) 0.0336(3) -0.0152(3) -0.0046(3)
    N1 0.0481(11) 0.0474(11) 0.0608(13) 0.0129(9) -0.0134(10) -0.0071(9)
    N2 0.0414(10) 0.0435(11) 0.0627(13) 0.0158(8) -0.0145(9) -0.0046(9)
    N3 0.0401(10) 0.0470(11) 0.0500(11) 0.0144(8) -0.0077(8) -0.0011(9)
    N4 0.0499(11) 0.0467(11) 0.0547(12) 0.0185(9) -0.0073(9) -0.0018(9)
    N5 0.0382(10) 0.0454(11) 0.0525(11) 0.0159(8) -0.0046(8) 0.0008(9)
    C1 0.0460(15) 0.104(2) 0.088(2) 0.0215(15) -0.0084(14) 0.0248(18)
    C2 0.0411(14) 0.0794(19) 0.0597(16) 0.0121(13) -0.0018(12) 0.0200(14)
    C3 0.0584(16) 0.0703(18) 0.0745(19) 0.0263(14) -0.0100(14) -0.0014(14)
    C4 0.0524(15) 0.0630(16) 0.0737(18) 0.0198(12) -0.0215(13) -0.0087(13)
    C5 0.0402(12) 0.0550(14) 0.0486(13) 0.0098(10) -0.0051(10) 0.0043(11)
    C6 0.0561(16) 0.0622(16) 0.0702(18) 0.0093(13) -0.0158(13) -0.0013(13)
    C7 0.0514(16) 0.078(2) 0.076(2) 0.0039(14) -0.0219(14) 0.0047(15)
    C8 0.0744(19) 0.0564(16) 0.102(2) 0.0328(14) -0.0008(17) 0.0082(15)
    C9 0.0532(14) 0.0456(13) 0.0621(16) 0.0195(11) -0.0026(12) 0.0029(11)
    C10 0.0544(15) 0.0403(13) 0.0832(19) 0.0050(11) -0.0071(13) 0.0090(12)
    C11 0.0362(12) 0.0514(14) 0.0801(18) 0.0088(10) -0.0053(12) 0.0038(12)
    C12 0.0410(12) 0.0413(12) 0.0499(13) 0.0146(9) -0.0064(10) -0.0004(10)
    C13 0.0437(13) 0.0444(13) 0.0686(16) 0.0110(10) 0.0067(11) 0.0083(11)
    C14 0.0425(13) 0.0582(15) 0.0762(18) 0.0186(11) 0.0098(12) 0.0092(13)
    C15 0.0361(11) 0.0441(12) 0.0465(13) 0.0128(9) -0.0003(9) 0.0032(10)
    C16 0.0423(12) 0.0470(13) 0.0480(13) 0.0139(10) -0.0027(10) 0.0024(10)
    C17 0.0425(12) 0.0469(13) 0.0505(14) 0.0174(10) -0.0013(10) 0.0033(10)
    O1 0.145(3) 0.0866(18) 0.118(2) 0.0498(18) -0.0214(19) -0.0214(15)
    N6 0.139(3) 0.082(2) 0.0782(19) 0.0462(19) -0.0147(18) -0.0233(15)
    C18 0.160(4) 0.078(3) 0.089(3) 0.018(3) -0.007(3) -0.014(2)
    C19 0.138(4) 0.179(5) 0.135(4) 0.067(4) 0.008(3) -0.026(4)
    C20 0.182(5) 0.097(3) 0.208(6) 0.013(4) -0.058(5) -0.063(4)
_geom_special_details
;
All e.s.d.'s (except the e.s.d. in the dihedral angle between two l.s. planes)
are estimated using the full covariance matrix. The cell e.s.d.'s are taken
into account individually in the estimation of e.s.d.'s in distances, angles
and torsion angles; correlations between e.s.d.'s in cell parameters are only
used when they are defined by crystal symmetry. An approximate (isotropic)
treatment of cell e.s.d.'s is used for estimating e.s.d.'s involving l.s.
planes.
;
loop_
    _geom_bond_atom_site_label_1
    _geom_bond_atom_site_label_2
    _geom_bond_site_symmetry_2
    _geom_bond_distance
    _geom_bond_publ_flag
    C17 Cl1 . 1.734(2) ?
    N1 H1A . 0.8600 ?
    N2 H2A . 0.8600 ?
    C1 H1B . 0.9600 ?
    C1 H1C . 0.9600 ?
    C1 H1D . 0.9600 ?
    C2 C3 . 1.368(4) ?
    C2 C7 . 1.377(4) ?
    C2 C1 . 1.507(3) ?
    C3 C4 . 1.387(3) ?
    C3 H3A . 0.9300 ?
    C4 C5 . 1.373(3) ?
    C4 H4A . 0.9300 ?
    C5 C6 . 1.375(3) ?
    C5 N1 . 1.403(3) ?
    C6 C7 . 1.376(4) ?
    C6 H6A . 0.9300 ?
    C7 H7A . 0.9300 ?
    C8 C9 . 1.509(3) ?
    C8 H8A . 0.9600 ?
    C8 H8B . 0.9600 ?
    C8 H8C . 0.9600 ?
    C9 C10 . 1.369(4) ?
    C9 C14 . 1.375(4) ?
    C10 C11 . 1.379(3) ?
    C10 H10A . 0.9300 ?
    C11 C12 . 1.370(3) ?
    C11 H11A . 0.9300 ?
    C12 C13 . 1.367(3) ?
    C12 N2 . 1.430(3) ?
    C13 C14 . 1.380(3) ?
    C13 H13A . 0.9300 ?
    C14 H14A . 0.9300 ?
    C15 N3 . 1.329(3) ?
    C15 N2 . 1.339(3) ?
    C15 N5 . 1.358(3) ?
    C16 N1 . 1.335(3) ?
    C16 N3 . 1.336(3) ?
    C16 N4 . 1.359(3) ?
    C17 N4 . 1.300(3) ?
    C17 N5 . 1.315(3) ?
    O1 C18 . 1.279(5) ?
    N6 C18 . 1.297(5) ?
    N6 C20 . 1.400(5) ?
    N6 C19 . 1.468(5) ?
    C18 H18A . 0.9300 ?
    C19 H19A . 0.9600 ?
    C19 H19B . 0.9600 ?
    C19 H19C . 0.9600 ?
    C20 H20A . 0.9600 ?
    C20 H20B . 0.9600 ?
    C20 H20C . 0.9600 ?
loop_
    _geom_angle_atom_site_label_1
    _geom_angle_atom_site_label_2
    _geom_angle_atom_site_label_3
    _geom_angle_site_symmetry_1
    _geom_angle_site_symmetry_3
    _geom_angle
    _geom_angle_publ_flag
    N4 C17 Cl1 . . 115.32(17) ?
    N5 C17 Cl1 . . 114.56(17) ?
    C2 C1 H1B . . 109.5 ?
    C2 C1 H1C . . 109.5 ?
    H1B C1 H1C . . 109.5 ?
    C2 C1 H1D . . 109.5 ?
    H1B C1 H1D . . 109.5 ?
    H1C C1 H1D . . 109.5 ?
    C3 C2 C7 . . 116.7(2) ?
    C3 C2 C1 . . 121.9(3) ?
    C7 C2 C1 . . 121.4(3) ?
    C2 C3 C4 . . 122.2(3) ?
    C2 C3 H3A . . 118.9 ?
    C4 C3 H3A . . 118.9 ?
    C5 C4 C3 . . 120.4(3) ?
    C5 C4 H4A . . 119.8 ?
    C3 C4 H4A . . 119.8 ?
    C4 C5 C6 . . 117.9(2) ?
    C4 C5 N1 . . 125.7(2) ?
    C6 C5 N1 . . 116.4(2) ?
    C5 C6 C7 . . 120.9(3) ?
    C5 C6 H6A . . 119.5 ?
    C7 C6 H6A . . 119.5 ?
    C6 C7 C2 . . 121.9(3) ?
    C6 C7 H7A . . 119.1 ?
    C2 C7 H7A . . 119.1 ?
    C9 C8 H8A . . 109.5 ?
    C9 C8 H8B . . 109.5 ?
    H8A C8 H8B . . 109.5 ?
    C9 C8 H8C . . 109.5 ?
    H8A C8 H8C . . 109.5 ?
    H8B C8 H8C . . 109.5 ?
    C10 C9 C14 . . 117.1(2) ?
    C10 C9 C8 . . 121.1(2) ?
    C14 C9 C8 . . 121.8(2) ?
    C9 C10 C11 . . 121.3(2) ?
    C9 C10 H10A . . 119.4 ?
    C11 C10 H10A . . 119.4 ?
    C12 C11 C10 . . 120.7(2) ?
    C12 C11 H11A . . 119.7 ?
    C10 C11 H11A . . 119.7 ?
    C13 C12 C11 . . 119.1(2) ?
    C13 C12 N2 . . 121.5(2) ?
    C11 C12 N2 . . 119.4(2) ?
    C12 C13 C14 . . 119.5(2) ?
    C12 C13 H13A . . 120.2 ?
    C14 C13 H13A . . 120.2 ?
    C9 C14 C13 . . 122.3(2) ?
    C9 C14 H14A . . 118.8 ?
    C13 C14 H14A . . 118.8 ?
    N3 C15 N2 . . 118.55(19) ?
    N3 C15 N5 . . 125.7(2) ?
    N2 C15 N5 . . 115.77(19) ?
    N1 C16 N3 . . 120.5(2) ?
    N1 C16 N4 . . 114.4(2) ?
    N3 C16 N4 . . 125.1(2) ?
    N4 C17 N5 . . 130.1(2) ?
    C16 N1 C5 . . 131.2(2) ?
    C16 N1 H1A . . 114.4 ?
    C5 N1 H1A . . 114.4 ?
    C15 N2 C12 . . 125.31(18) ?
    C15 N2 H2A . . 117.3 ?
    C12 N2 H2A . . 117.3 ?
    C15 N3 C16 . . 114.60(19) ?
    C17 N4 C16 . . 112.54(19) ?
    C17 N5 C15 . . 111.89(19) ?
    C18 N6 C20 . . 124.6(4) ?
    C18 N6 C19 . . 119.1(4) ?
    C20 N6 C19 . . 116.2(4) ?
    O1 C18 N6 . . 123.1(4) ?
    O1 C18 H18A . . 118.5 ?
    N6 C18 H18A . . 118.5 ?
    N6 C19 H19A . . 109.5 ?
    N6 C19 H19B . . 109.5 ?
    H19A C19 H19B . . 109.5 ?
    N6 C19 H19C . . 109.5 ?
    H19A C19 H19C . . 109.5 ?
    H19B C19 H19C . . 109.5 ?
    N6 C20 H20A . . 109.5 ?
    N6 C20 H20B . . 109.5 ?
    H20A C20 H20B . . 109.5 ?
    N6 C20 H20C . . 109.5 ?
    H20A C20 H20C . . 109.5 ?
    H20B C20 H20C . . 109.5 ?
loop_
    _geom_hbond_atom_site_label_D
    _geom_hbond_atom_site_label_H
    _geom_hbond_atom_site_label_A
    _geom_hbond_site_symmetry_A
    _geom_hbond_distance_DH
    _geom_hbond_distance_HA
    _geom_hbond_distance_DA
    _geom_hbond_angle_DHA
    _geom_hbond_publ_flag
    N1 H1A O1 1_555 0.86 2.06 2.923(3) 177 y
    N2 H2A N5 2_766 0.86 2.24 3.081(3) 168 y
    C4 H4A N3 ? 0.93 2.30 2.905(3) 122 y
    C20 H20A O1 ? 0.96 2.39 2.792(5) 105 y
    C1 H1D <i>Cg</i>1 2_565 0.96 2.86 3.653(4) 145 y
