# Supplementary material for: 6-Chloro-N 2,N 4-di-p-tolyl-1,3,5-triazine-2,4-diamine dimethyl­formamide monosolvate
Source: Acta Crystallogr Sect E Struct Rep Online. 2009 Nov 25;65(Pt 12):o3212. doi: 10.1107/S1600536809049885 (PMC2972005; doi:10.1107/S1600536809049885)
Supplement: Supplementary file 2 [file e-65-o3212-Isup2.hkl]

# 
# h,k,l, Fc-squared, Fo-squared, sigma(Fo-squared) and status flag 
# 
data_I
_shelx_title ' B in P-1' 
_shelx_refln_list_code          4 
_shelx_F_calc_maximum      187.95 
_exptl_crystal_F_000       420.00 
_reflns_d_resolution_high  0.8255 
 
loop_ 
 _symmetry_equiv_pos_as_xyz 
 'x, y, z' 
 '-x, -y, -z' 
 
_cell_length_a     6.8200 
_cell_length_b    10.9800 
_cell_length_c    14.0600 
_cell_angle_alpha  91.130 
_cell_angle_beta   94.290 
_cell_angle_gamma  98.320 
 
_shelx_F_squared_multiplier     1.000 
 
loop_ 
 _refln_index_h 
 _refln_index_k 
 _refln_index_l 
 _refln_F_squared_calc 
 _refln_F_squared_meas 
 _refln_F_squared_sigma 
 _refln_observed_status 
   1   0   0      653.25      734.65      9.62 o 
   2   0   0       21.50       13.22      1.25 o 
   3   0   0      492.32      569.21     10.33 o 
   4   0   0        7.66        6.53      1.51 o 
   5   0   0       58.77       59.23      3.92 o 
   6   0   0       58.48       64.81      4.60 o 
   7   0   0        9.56       10.36      2.88 o 
   8   0   0        7.74        5.14      2.49 o 
  -8   1   0        0.04        1.07      1.71 o 
  -7   1   0        0.71       -0.15      1.72 o 
  -6   1   0      510.08      515.27     12.55 o 
  -5   1   0       56.38       54.98      3.62 o 
  -4   1   0       27.78       31.16      2.52 o 
  -3   1   0       36.60       28.16      1.90 o 
  -2   1   0      942.79      878.07     11.95 o 
  -1   1   0      629.02      747.61      9.40 o 
   0   1   0      873.57      812.38     10.41 o 
   1   1   0     2554.03     2717.37     31.66 o 
   2   1   0      222.56      207.63      5.00 o 
   3   1   0      715.50      814.86     10.37 o 
   4   1   0       81.83       96.95      2.58 o 
   5   1   0        0.21        0.26      1.20 o 
   6   1   0       16.69       23.52      3.39 o 
   7   1   0       17.16       25.24      3.83 o 
   8   1   0        0.64        2.79      2.44 o 
  -7   2   0       42.07       40.90      1.90 o 
  -6   2   0       74.80       82.13      3.20 o 
  -5   2   0        1.95        1.48      1.16 o 
  -4   2   0       14.32       19.28      1.37 o 
  -3   2   0     1315.75     1488.89     14.12 o 
  -2   2   0      377.35      403.09      3.72 o 
  -1   2   0      120.65       83.90      1.55 o 
   0   2   0       93.09       80.02      1.40 o 
   1   2   0     1057.22     1032.27     12.13 o 
   2   2   0     1068.85     1035.81     20.86 o 
   3   2   0     1210.63     1245.30     15.32 o 
   4   2   0       39.91       39.54      1.59 o 
   5   2   0        4.43        1.78      1.34 o 
   6   2   0       63.84       51.92      4.54 o 
   7   2   0       18.07       23.16      3.95 o 
  -7   3   0       27.54       33.62      3.59 o 
  -6   3   0       26.67       19.07      1.67 o 
  -5   3   0      534.97      503.07      6.00 o 
  -4   3   0      761.50      784.39      7.42 o 
  -3   3   0     1365.21     1577.15     11.85 o 
  -2   3   0      273.11      310.35      3.75 o 
  -1   3   0      602.56      606.90      6.04 o 
   0   3   0      104.46      100.44      1.91 o 
   1   3   0     2171.07     2025.06     17.85 o 
   2   3   0       43.46       43.44      4.66 o 
   3   3   0       69.32       80.49      2.63 o 
   4   3   0      250.57      260.96      8.05 o 
   5   3   0        4.16        4.42      1.78 o 
   6   3   0       16.50       18.00      3.30 o 
   7   3   0       13.05        9.53      3.24 o 
  -8   4   0        2.85        5.05      2.67 o 
  -7   4   0       87.20       88.93      5.32 o 
  -6   4   0       81.98       92.35      5.05 o 
  -5   4   0      139.09      130.49      3.45 o 
  -4   4   0       33.37       45.68      2.47 o 
  -3   4   0      791.81      862.49      8.89 o 
  -2   4   0     2217.13     2366.34     20.15 o 
  -1   4   0       33.78       28.77      1.22 o 
   0   4   0      569.24      601.56      6.65 o 
   1   4   0       62.93       60.26      1.94 o 
   2   4   0       50.80       42.86      1.84 o 
   3   4   0        2.71        1.66      0.75 o 
   4   4   0        0.05        0.72      0.76 o 
   5   4   0       25.08       22.24      3.21 o 
   6   4   0        9.73        6.92      2.32 o 
   7   4   0       39.61       37.93      5.05 o 
  -8   5   0        0.65       -0.56      1.72 o 
  -7   5   0        0.95        1.28      1.51 o 
  -6   5   0        2.51       -0.36      1.19 o 
  -5   5   0      133.88      129.17      5.56 o 
  -4   5   0       59.60       53.32      3.30 o 
  -3   5   0      280.22      274.41      7.97 o 
  -2   5   0      383.02      378.94      4.49 o 
  -1   5   0        7.80       13.72      1.37 o 
   0   5   0        3.59        5.22      1.34 o 
   1   5   0     1006.07     1060.65     11.45 o 
   2   5   0        0.83       -0.63      0.42 o 
   3   5   0       25.02       26.77      1.85 o 
   4   5   0      418.10      411.71     10.55 o 
   5   5   0        9.39        8.91      2.46 o 
   6   5   0        6.96        4.34      2.29 o 
   7   5   0        3.35        2.79      2.46 o 
  -7   6   0       25.98       26.76      3.59 o 
  -6   6   0       39.33       40.39      3.77 o 
  -5   6   0      334.28      295.28      8.95 o 
  -4   6   0      439.69      441.27     10.50 o 
  -3   6   0      178.43      160.33      5.73 o 
  -2   6   0      577.17      572.18      6.28 o 
  -1   6   0       74.74       69.14      1.88 o 
   0   6   0       55.77       44.37      1.75 o 
   1   6   0        4.39        3.76      0.84 o 
   2   6   0      102.16      112.18      3.32 o 
   3   6   0       52.07       57.70      2.66 o 
   4   6   0      142.91      157.76      4.72 o 
   5   6   0       32.82       25.50      2.42 o 
   6   6   0        0.85        1.31      1.75 o 
  -7   7   0       17.58       17.94      3.15 o 
  -6   7   0        0.20        0.45      1.43 o 
  -5   7   0       15.02       20.79      2.94 o 
  -4   7   0       60.84       52.57      3.77 o 
  -3   7   0      130.65      142.24      5.70 o 
  -2   7   0       10.15       12.53      2.02 o 
  -1   7   0        1.46        0.33      0.47 o 
   0   7   0        3.61        9.56      1.90 o 
   1   7   0       10.75        9.04      1.21 o 
   2   7   0        7.29        6.95      1.21 o 
   3   7   0       10.74       10.55      1.62 o 
   4   7   0      176.32      180.51      8.23 o 
   5   7   0       17.49       13.22      2.08 o 
   6   7   0        0.02       -0.95      1.78 o 
  -7   8   0        8.53        4.22      2.26 o 
  -6   8   0        1.40        2.73      1.75 o 
  -5   8   0       28.81       29.22      3.50 o 
  -4   8   0      231.23      206.75      7.70 o 
  -3   8   0        0.75        0.65      1.22 o 
  -2   8   0      242.63      250.13      7.90 o 
  -1   8   0      173.64      161.75      6.21 o 
   0   8   0      150.48      161.50      3.87 o 
   1   8   0        5.40        3.60      1.01 o 
   2   8   0       42.23       50.31      2.59 o 
   3   8   0       20.72       24.46      4.31 o 
   4   8   0        0.87        1.12      1.16 o 
   5   8   0       62.01       76.20      4.01 o 
  -6   9   0       46.40       50.04      4.78 o 
  -5   9   0       30.70       37.63      4.04 o 
  -4   9   0       19.48       21.98      3.12 o 
  -3   9   0        2.66        1.10      1.60 o 
  -2   9   0        0.57       -0.50      1.28 o 
  -1   9   0      699.98      664.34     14.55 o 
   0   9   0       24.59       21.53      2.97 o 
   1   9   0        1.60        1.84      1.01 o 
   2   9   0       88.97       89.74      3.58 o 
   3   9   0        1.84        3.11      1.21 o 
   4   9   0        5.28        3.71      2.75 o 
   5   9   0        8.85        6.06      1.80 o 
  -6  10   0       11.94       11.49      3.12 o 
  -5  10   0        4.41        7.72      2.49 o 
  -4  10   0        0.80        0.92      1.81 o 
  -3  10   0       90.78       90.62      5.61 o 
  -2  10   0      105.50       97.01      5.44 o 
  -1  10   0      167.96      173.50      7.28 o 
   0  10   0        5.77        0.89      1.63 o 
   1  10   0       36.84       35.55      3.74 o 
   2  10   0        0.76        0.33      1.00 o 
   3  10   0       58.50       56.86      3.34 o 
   4  10   0        2.32        1.17      1.38 o 
  -5  11   0       62.18       60.95      5.46 o 
  -4  11   0       14.43       13.57      3.00 o 
  -3  11   0       71.56       67.54      5.17 o 
  -2  11   0        2.59        2.17      1.69 o 
  -1  11   0       40.89       49.87      4.51 o 
   0  11   0        3.17        4.93      2.05 o 
   1  11   0       15.99       16.16      2.91 o 
   2  11   0       44.04       48.23      4.60 o 
   3  11   0       13.76        9.98      2.73 o 
  -4  12   0       21.61       22.69      4.01 o 
  -3  12   0       26.41       31.66      4.31 o 
  -2  12   0       14.53       12.29      3.06 o 
  -1  12   0       10.07        9.68      2.67 o 
   0  12   0        0.06        2.35      1.75 o 
   1  12   0        3.33        1.16      1.63 o 
   2  12   0        2.74        5.52      2.35 o 
  -2  13   0        9.10       12.03      3.33 o 
  -1  13   0        8.32        6.06      2.41 o 
   0  13   0       31.02       48.91      5.02 o 
   0 -13   1        5.25        9.83      2.88 o 
   1 -13   1        8.16       10.90      3.00 o 
   2 -13   1       12.46       12.03      3.24 o 
  -2 -12   1       15.65       26.02      3.83 o 
  -1 -12   1        6.70        8.70      2.49 o 
   0 -12   1        6.09        4.57      2.17 o 
   1 -12   1       27.90       32.16      4.10 o 
   2 -12   1        4.75        9.18      2.61 o 
   3 -12   1        4.71        4.99      2.14 o 
   4 -12   1        0.68       -1.37      1.81 o 
  -3 -11   1       10.14        7.07      2.35 o 
  -2 -11   1       21.58       21.80      3.36 o 
  -1 -11   1        0.03        1.43      1.66 o 
   0 -11   1        0.00        0.68      1.46 o 
   1 -11   1       17.37       18.44      3.18 o 
   2 -11   1        0.06       -1.74      1.16 o 
   3 -11   1       46.80       55.51      5.02 o 
   4 -11   1       61.81       55.69      4.99 o 
   5 -11   1       43.70       47.76      4.99 o 
  -4 -10   1        1.06        0.68      1.17 o 
  -3 -10   1        0.54        0.10      1.13 o 
  -2 -10   1       12.75       13.87      1.88 o 
  -1 -10   1       46.74       57.92      4.40 o 
   0 -10   1       91.51       91.13      5.44 o 
   1 -10   1      233.16      226.77      8.32 o 
   2 -10   1        3.41        3.74      1.84 o 
   3 -10   1       13.53       13.30      2.76 o 
   4 -10   1       81.19       75.98      5.26 o 
   5 -10   1       15.21       14.73      3.15 o 
   6 -10   1       51.63       55.98      5.32 o 
  -5  -9   1       21.06       22.78      4.22 o 
  -4  -9   1        0.78        1.82      1.27 o 
  -3  -9   1       44.65       40.86      2.74 o 
  -2  -9   1        0.82        0.46      0.90 o 
  -1  -9   1       27.65       29.90      2.16 o 
   0  -9   1       22.26       18.59      2.70 o 
   1  -9   1      465.39      496.20     12.22 o 
   2  -9   1      408.73      403.75     11.03 o 
   3  -9   1       16.28       16.72      2.97 o 
   4  -9   1       39.46       45.02      4.19 o 
   5  -9   1       32.67       44.19      4.37 o 
   6  -9   1       28.08       28.96      3.92 o 
  -4  -8   1       31.42       27.68      5.55 o 
  -3  -8   1        0.78        0.51      0.94 o 
  -2  -8   1       11.09       15.72      1.73 o 
  -1  -8   1       18.68       20.64      1.75 o 
   0  -8   1       40.60       44.96      2.11 o 
   1  -8   1       95.92       98.29      4.84 o 
   2  -8   1      229.87      219.66      7.40 o 
   3  -8   1       20.60       28.63      3.09 o 
   4  -8   1      108.60       82.10      5.02 o 
   5  -8   1       10.33       19.99      3.15 o 
   6  -8   1       15.83       17.40      3.12 o 
   7  -8   1       48.37       50.04      4.99 o 
  -6  -7   1       15.01       13.36      3.42 o 
  -5  -7   1       15.23       14.30      2.15 o 
  -4  -7   1       60.61       64.35      6.99 o 
  -3  -7   1       62.34       64.66      3.13 o 
  -2  -7   1       98.05       93.91      4.54 o 
  -1  -7   1       36.52       36.89      1.92 o 
   0  -7   1      251.16      233.07      4.48 o 
   1  -7   1       14.95       18.32      1.23 o 
   2  -7   1      280.14      275.38      7.85 o 
   3  -7   1        1.09        1.72      1.25 o 
   4  -7   1        0.83        0.74      1.13 o 
   5  -7   1      228.37      232.83      8.32 o 
   6  -7   1        0.06       -1.10      1.19 o 
   7  -7   1        0.23       -1.54      1.57 o 
  -6  -6   1        4.21        5.08      2.58 o 
  -5  -6   1       28.26       22.94      2.27 o 
  -4  -6   1        7.80        6.34      1.41 o 
  -3  -6   1        1.51        0.37      0.94 o 
  -2  -6   1        7.64        8.69      1.22 o 
  -1  -6   1      231.34      252.15      4.68 o 
   0  -6   1       38.35       44.10      3.88 o 
   1  -6   1      121.84      126.48      2.97 o 
   2  -6   1      119.25      121.22      2.52 o 
   3  -6   1       38.81       42.17      3.06 o 
   4  -6   1        3.41        5.58      1.63 o 
   5  -6   1      122.66      117.49      5.61 o 
   6  -6   1       13.36       16.84      2.94 o 
   7  -6   1       27.53       30.38      3.83 o 
  -7  -5   1        3.48        4.34      2.76 o 
  -6  -5   1        0.50        4.04      2.20 o 
  -5  -5   1        0.63        1.48      1.48 o 
  -4  -5   1      139.63      133.30      4.08 o 
  -3  -5   1      134.75      144.47      3.85 o 
  -2  -5   1        7.28        5.13      0.92 o 
  -1  -5   1     2330.32     2388.35     21.62 o 
   0  -5   1       56.61       57.26      1.81 o 
   1  -5   1     1402.16     1293.59     12.34 o 
   2  -5   1       93.10       93.01      2.07 o 
   3  -5   1      161.94      172.42      3.17 o 
   4  -5   1      225.08      196.59      4.37 o 
   5  -5   1       71.85       70.45      4.19 o 
   6  -5   1        0.94        0.24      1.46 o 
   7  -5   1       34.65       35.79      3.95 o 
  -7  -4   1        3.32        2.58      2.61 o 
  -6  -4   1        0.17        1.31      1.78 o 
  -5  -4   1      107.63      104.20      5.70 o 
  -4  -4   1        0.73       -0.18      0.70 o 
  -3  -4   1       35.37       30.88      1.78 o 
  -2  -4   1       39.42       33.03      3.85 o 
  -1  -4   1      737.28      691.74     11.41 o 
   0  -4   1      130.92      128.77      2.52 o 
   1  -4   1      226.16      210.89      5.23 o 
   2  -4   1      551.07      627.79      6.77 o 
   3  -4   1     2044.34     2243.24     19.96 o 
   4  -4   1      113.72      111.68      2.83 o 
   5  -4   1      128.58      127.84      3.45 o 
   6  -4   1      207.22      199.96      7.46 o 
   7  -4   1       20.30       20.28      3.18 o 
   8  -4   1        1.13        0.03      1.66 o 
  -7  -3   1       37.57       39.29      4.78 o 
  -6  -3   1       69.74       82.84      5.55 o 
  -5  -3   1       12.87       13.25      2.55 o 
  -4  -3   1       39.87       54.68      3.74 o 
  -3  -3   1       99.73       97.50      1.86 o 
  -2  -3   1       23.51       10.28      1.16 o 
  -1  -3   1      510.31      598.02      6.66 o 
   0  -3   1      102.96       85.72      1.81 o 
   1  -3   1       11.82        9.37      0.63 o 
   2  -3   1      750.58      786.96     12.40 o 
   3  -3   1      868.02      844.68      9.10 o 
   4  -3   1      184.79      194.08      5.84 o 
   5  -3   1      511.69      528.84      6.34 o 
   6  -3   1       31.76       41.29      1.95 o 
   7  -3   1       28.05       28.63      3.45 o 
   8  -3   1       89.78      101.73      6.15 o 
  -7  -2   1        2.22        2.85      2.14 o 
  -6  -2   1       68.21       60.44      4.66 o 
  -5  -2   1        2.20        3.89      1.60 o 
  -4  -2   1      289.59      293.49      4.71 o 
  -3  -2   1      161.90      155.58      2.85 o 
  -2  -2   1      536.65      463.65      7.68 o 
  -1  -2   1      286.82      354.90      9.26 o 
   0  -2   1      450.63      416.58      6.12 o 
   1  -2   1      669.94      638.47      8.30 o 
   2  -2   1      129.18      127.94      2.33 o 
   3  -2   1     1877.06     2026.05     18.20 o 
   4  -2   1      139.16      146.15      6.52 o 
   5  -2   1       26.37       29.95      2.84 o 
   6  -2   1      361.06      357.79      6.78 o 
   7  -2   1        3.75        3.21      1.32 o 
   8  -2   1        1.05       -0.15      1.63 o 
  -8  -1   1        4.70        4.93      2.76 o 
  -7  -1   1       51.73       47.34      4.75 o 
  -6  -1   1        5.52        2.64      1.69 o 
  -5  -1   1      202.73      196.06      4.99 o 
  -4  -1   1       16.37       21.78      1.33 o 
  -3  -1   1      165.93      164.43      3.27 o 
  -2  -1   1      141.93      111.31      2.56 o 
  -1  -1   1       15.55        6.62      0.80 o 
   0  -1   1     3093.50     3047.30     35.28 o 
   1  -1   1      112.60       96.07      2.08 o 
   2  -1   1      174.55      194.13      5.37 o 
   3  -1   1      139.07      176.45      4.90 o 
   4  -1   1      399.79      376.00      8.68 o 
   5  -1   1        1.41       -0.36      1.07 o 
   6  -1   1      152.98      147.71      4.50 o 
   7  -1   1       31.17       38.19      2.78 o 
   8  -1   1        1.97        2.69      1.50 o 
  -8   0   1        6.61        6.18      2.82 o 
  -7   0   1       13.01        4.45      2.41 o 
  -6   0   1       11.45       11.79      1.52 o 
  -5   0   1        0.49        0.03      0.92 o 
  -4   0   1       81.48       82.14      2.46 o 
  -3   0   1       46.12       41.09      1.53 o 
  -2   0   1       90.53       75.50      1.72 o 
  -1   0   1      908.93      938.00     11.80 o 
   1   0   1     1228.11     1105.82      9.89 o 
   2   0   1      130.07      118.38      3.51 o 
   3   0   1      315.49      339.08      7.61 o 
   4   0   1       19.04       12.30      1.96 o 
   5   0   1      266.09      285.21      8.53 o 
   6   0   1      126.12      135.19      6.45 o 
   7   0   1       26.35       33.05      4.04 o 
   8   0   1        6.20       10.45      2.21 o 
  -8   1   1        1.19        0.95      2.02 o 
  -7   1   1      175.59      176.20      7.61 o 
  -6   1   1       77.33       78.40      3.18 o 
  -5   1   1       25.14       30.74      1.85 o 
  -4   1   1      776.60      803.82     13.85 o 
  -3   1   1       49.08       35.73      2.11 o 
  -2   1   1     1093.75     1237.36     11.20 o 
  -1   1   1     1378.96     1439.74     17.22 o 
   0   1   1     1069.19     1035.62      9.02 o 
   1   1   1     6187.74     6674.50    100.24 o 
   2   1   1       10.85        6.71      1.07 o 
   3   1   1     1863.08     1943.57     26.28 o 
   4   1   1       13.72       21.47      2.44 o 
   5   1   1        9.87        6.03      1.93 o 
   6   1   1      193.34      174.73      7.49 o 
   7   1   1       16.53       14.67      3.27 o 
  -7   2   1       84.21       91.99      3.02 o 
  -6   2   1       42.66       48.56      2.04 o 
  -5   2   1       26.94       28.25      3.68 o 
  -4   2   1       11.45        7.36      0.96 o 
  -3   2   1      114.59      105.53      2.37 o 
  -2   2   1       13.83       22.22      0.90 o 
  -1   2   1       85.09      108.27      2.73 o 
   0   2   1     9057.18     8507.54    209.99 o 
   1   2   1      312.00      354.53      4.48 o 
   2   2   1       85.35       75.04      2.14 o 
   3   2   1      467.84      464.95      9.82 o 
   4   2   1      134.72      171.28      6.18 o 
   5   2   1       18.27       14.67      2.73 o 
   6   2   1       34.30       32.13      3.95 o 
   7   2   1       15.38       18.44      3.50 o 
  -7   3   1        2.54        1.86      1.09 o 
  -6   3   1        2.74        3.64      1.10 o 
  -5   3   1      335.97      342.61      5.90 o 
  -4   3   1       17.11       18.96      1.30 o 
  -3   3   1      109.99      109.45      2.36 o 
  -2   3   1        4.88        6.08      0.49 o 
  -1   3   1     1614.46     1525.55     19.75 o 
   0   3   1      575.39      598.37      6.20 o 
   1   3   1      159.18      137.98      2.73 o 
   2   3   1      886.70      857.32      9.67 o 
   3   3   1      580.79      617.83     10.25 o 
   4   3   1      102.15      101.36      4.99 o 
   5   3   1       16.47       19.27      2.91 o 
   6   3   1       51.03       63.71      5.08 o 
   7   3   1       87.33       82.78      6.06 o 
  -8   4   1        0.01        0.53      2.11 o 
  -7   4   1        5.43       11.17      2.44 o 
  -6   4   1      138.46      125.48      5.58 o 
  -5   4   1        0.14       -0.53      0.86 o 
  -4   4   1        6.82        5.74      0.62 o 
  -3   4   1     1119.11     1171.84     11.16 o 
  -2   4   1      882.70     1004.82     15.18 o 
  -1   4   1     1580.05     1432.60     20.00 o 
   0   4   1      458.46      506.96      5.88 o 
   1   4   1       67.82       56.34      1.87 o 
   2   4   1       32.41       25.53      1.52 o 
   3   4   1       56.78       65.48      5.02 o 
   4   4   1        0.19        1.11      0.76 o 
   5   4   1        0.31       -0.15      1.43 o 
   6   4   1        0.96        1.28      1.75 o 
   7   4   1        1.65       -2.63      1.75 o 
  -8   5   1       11.54        5.55      2.52 o 
  -7   5   1       15.20       19.04      3.00 o 
  -6   5   1      156.31      149.67      6.36 o 
  -5   5   1      207.55      201.19      6.80 o 
  -4   5   1      167.39      191.58      6.21 o 
  -3   5   1        0.01        0.20      0.37 o 
  -2   5   1      321.43      393.00      8.47 o 
  -1   5   1        0.21        0.73      0.37 o 
   0   5   1     2128.07     2104.63     21.80 o 
   1   5   1      381.95      412.62     10.69 o 
   2   5   1      136.51      142.70      3.55 o 
   3   5   1        2.68        1.01      0.76 o 
   4   5   1      116.53      115.40      6.62 o 
   5   5   1       46.99       45.38      4.34 o 
   6   5   1        1.48        0.53      1.90 o 
   7   5   1       17.42       20.58      4.04 o 
  -7   6   1        4.60        0.33      1.63 o 
  -6   6   1      172.08      178.34      7.19 o 
  -5   6   1       15.66       18.77      2.61 o 
  -4   6   1       65.59       75.89      4.19 o 
  -3   6   1      246.43      272.80      7.55 o 
  -2   6   1      721.43      713.78     13.25 o 
  -1   6   1       22.35       31.53      2.09 o 
   0   6   1       31.66       46.79      1.81 o 
   1   6   1      170.47      132.48      3.34 o 
   2   6   1      271.06      297.80      7.73 o 
   3   6   1       93.68       89.00      3.30 o 
   4   6   1       76.69       76.21      3.34 o 
   5   6   1        5.68        2.72      1.89 o 
   6   6   1       27.59       34.93      4.81 o 
  -7   7   1       33.89       35.94      4.07 o 
  -6   7   1        5.06        8.17      2.35 o 
  -5   7   1      346.18      338.43      9.90 o 
  -4   7   1      217.58      194.18      6.98 o 
  -3   7   1      229.82      239.16      7.46 o 
  -2   7   1      242.55      238.14      7.22 o 
  -1   7   1        2.04        3.08      0.64 o 
   0   7   1      536.96      561.60     10.96 o 
   1   7   1       92.27       97.89      3.05 o 
   2   7   1       47.35       34.16      2.14 o 
   3   7   1       27.12       29.08      2.24 o 
   4   7   1       22.09       19.48      3.53 o 
   5   7   1       87.54       88.24      4.09 o 
   6   7   1       10.32       13.99      3.44 o 
  -7   8   1        0.27       -1.43      1.69 o 
  -6   8   1        3.97        4.22      2.08 o 
  -5   8   1        7.81        8.32      2.29 o 
  -4   8   1      419.55      399.79     10.88 o 
  -3   8   1      295.79      285.37      8.77 o 
  -2   8   1       46.88       50.25      3.77 o 
  -1   8   1      215.73      185.15      6.69 o 
   0   8   1        2.23        2.38      0.83 o 
   1   8   1       35.82       44.14      2.28 o 
   2   8   1       44.62       52.63      3.37 o 
   3   8   1        7.92        6.22      1.38 o 
   4   8   1       64.77       72.19      3.55 o 
   5   8   1       26.29       29.67      2.91 o 
  -6   9   1       40.39       49.21      4.78 o 
  -5   9   1       56.14       52.24      4.34 o 
  -4   9   1        0.33        0.09      1.43 o 
  -3   9   1       52.79       55.84      4.22 o 
  -2   9   1      606.98      523.90     12.73 o 
  -1   9   1      351.50      338.64      9.90 o 
   0   9   1        3.73        2.58      1.72 o 
   1   9   1       94.62      105.91      3.58 o 
   2   9   1       33.85       28.96      6.79 o 
   3   9   1       57.34       63.74      3.32 o 
   4   9   1        3.94       -0.19      2.09 o 
   5   9   1        0.87        1.85      2.87 o 
  -6  10   1       17.91       15.29      3.33 o 
  -5  10   1       42.74       43.90      4.48 o 
  -4  10   1       40.00       48.17      4.45 o 
  -3  10   1       42.53       34.75      3.83 o 
  -2  10   1       27.93       32.31      3.65 o 
  -1  10   1      172.00      166.90      7.22 o 
   0  10   1       38.16       36.89      3.74 o 
   1  10   1       13.10       15.92      2.79 o 
   2  10   1        4.85        3.30      1.78 o 
   3  10   1        9.89        9.48      1.83 o 
   4  10   1        0.04       -0.11      1.31 o 
  -5  11   1       36.63       39.35      4.54 o 
  -4  11   1       15.12       11.82      3.03 o 
  -3  11   1       11.37       10.78      2.73 o 
  -2  11   1        1.95        0.83      1.57 o 
  -1  11   1       29.99       31.36      3.83 o 
   0  11   1        0.05        1.81      1.63 o 
   1  11   1       59.66       56.91      4.57 o 
   2  11   1       76.80       77.67      5.49 o 
   3  11   1        0.79       -1.40      1.43 o 
  -4  12   1        1.55       -1.13      1.78 o 
  -3  12   1       35.51       42.94      4.75 o 
  -2  12   1        9.98        7.37      2.49 o 
  -1  12   1       10.83       16.13      3.24 o 
   0  12   1        5.43        4.63      2.23 o 
   1  12   1        0.11       -0.15      1.48 o 
   2  12   1       10.07       12.68      3.00 o 
  -2  13   1        2.07        4.72      2.29 o 
  -1  13   1        4.66        7.36      2.58 o 
   0  13   1        4.99        2.61      2.02 o 
   0 -13   2        4.55        4.40      2.35 o 
   1 -13   2        0.12       -0.18      1.51 o 
   2 -13   2       24.17       27.00      4.04 o 
  -2 -12   2       12.40       14.52      3.06 o 
  -1 -12   2       14.09       17.55      3.39 o 
   0 -12   2        1.52        0.65      1.75 o 
   1 -12   2        1.78        2.46      1.78 o 
   2 -12   2       22.15       22.42      3.74 o 
   3 -12   2       15.52       16.30      3.44 o 
   4 -12   2       44.02       52.60      5.20 o 
  -3 -11   2       10.58        5.03      1.59 o 
  -2 -11   2        0.27        2.11      1.63 o 
  -1 -11   2        7.60       10.01      2.64 o 
   0 -11   2       17.60       16.13      3.09 o 
   1 -11   2       52.90       46.01      4.31 o 
   2 -11   2        5.24        6.71      2.35 o 
   3 -11   2       31.35       31.39      3.92 o 
   4 -11   2       23.33       26.02      3.92 o 
   5 -11   2        0.31        0.03      1.75 o 
  -4 -10   2        9.43       14.25      3.50 o 
  -3 -10   2       29.46       22.38      3.27 o 
  -2 -10   2        0.27       -0.37      0.97 o 
  -1 -10   2        0.90       -0.15      1.22 o 
   0 -10   2      372.18      392.69     11.15 o 
   1 -10   2       56.58       54.53      4.37 o 
   2 -10   2       80.14       67.22      4.78 o 
   3 -10   2       38.36       36.35      3.89 o 
   4 -10   2       35.25       38.88      4.19 o 
   5 -10   2       64.72       75.02      5.52 o 
   6 -10   2       47.37       44.13      5.02 o 
  -5  -9   2        1.99        1.99      2.41 o 
  -4  -9   2        3.26        2.94      2.02 o 
  -3  -9   2       21.07       20.32      2.17 o 
  -2  -9   2        5.51        8.39      1.45 o 
  -1  -9   2       10.64       10.45      1.55 o 
   0  -9   2       94.26       89.94      4.90 o 
   1  -9   2       38.31       35.64      3.47 o 
   2  -9   2      582.86      561.45     13.20 o 
   3  -9   2      459.95      425.78     11.62 o 
   4  -9   2        0.51        1.96      1.63 o 
   5  -9   2        0.46        0.68      1.60 o 
   6  -9   2        1.77        2.64      2.08 o 
  -5  -8   2        5.44       -0.62      2.17 o 
  -4  -8   2       12.13       12.11      1.84 o 
  -3  -8   2       37.14       35.83      5.41 o 
  -2  -8   2       50.46       42.82      2.42 o 
  -1  -8   2      210.44      223.10      4.97 o 
   0  -8   2        6.71        6.91      2.44 o 
   1  -8   2       45.18       41.25      3.36 o 
   2  -8   2       41.92       43.18      3.42 o 
   3  -8   2      200.98      197.76      7.25 o 
   4  -8   2      495.85      472.02     12.28 o 
   5  -8   2       14.33        8.23      2.23 o 
   6  -8   2       69.07       75.32      5.32 o 
   7  -8   2        8.04        7.54      2.61 o 
  -6  -7   2        0.04        2.08      2.35 o 
  -4  -7   2        7.37        6.04      1.42 o 
  -3  -7   2       38.52       47.03      2.54 o 
  -2  -7   2       46.41       46.24      2.75 o 
  -1  -7   2       21.62       24.42      1.73 o 
   0  -7   2        2.28        0.21      0.58 o 
   1  -7   2       63.51       53.02      2.01 o 
   2  -7   2      525.05      537.87      9.52 o 
   3  -7   2        0.41        1.48      1.31 o 
   4  -7   2       30.89       42.50      3.68 o 
   5  -7   2      211.77      194.34      7.72 o 
   6  -7   2       23.57       28.33      3.65 o 
   7  -7   2       45.98       48.26      4.69 o 
  -6  -6   2        0.04        2.23      2.20 o 
  -5  -6   2       25.58       25.42      3.65 o 
  -4  -6   2       28.78       29.39      5.06 o 
  -3  -6   2        6.94       10.24      1.60 o 
  -2  -6   2      277.69      274.21      5.60 o 
  -1  -6   2      481.39      452.97      6.71 o 
   0  -6   2       24.79       32.00      1.59 o 
   1  -6   2      148.84      149.73      3.15 o 
   2  -6   2      162.39      169.88      9.95 o 
   3  -6   2        1.04        1.17      0.59 o 
   4  -6   2       14.79       13.22      2.23 o 
   5  -6   2       48.39       52.99      3.95 o 
   6  -6   2        0.15        0.21      1.31 o 
   7  -6   2       27.25       26.08      3.71 o 
  -7  -5   2        7.61        6.00      2.85 o 
  -6  -5   2        3.98        4.10      2.41 o 
  -5  -5   2       22.17       25.07      3.50 o 
  -4  -5   2       91.10       79.67      4.71 o 
  -3  -5   2       41.25       46.58      2.21 o 
  -2  -5   2       61.55       55.94      2.17 o 
  -1  -5   2      109.60      140.63      3.20 o 
   0  -5   2      531.21      492.61      6.39 o 
   1  -5   2      354.41      413.26      9.43 o 
   2  -5   2       63.70       47.39      1.65 o 
   3  -5   2       33.02       19.75      1.26 o 
   4  -5   2       86.89       97.83      5.08 o 
   5  -5   2       96.50       97.19      5.08 o 
   6  -5   2        5.95       12.86      2.55 o 
   7  -5   2       40.32       42.44      4.28 o 
  -7  -4   2        5.23        2.82      2.23 o 
  -6  -4   2        1.04       -0.06      1.63 o 
  -4  -4   2        0.85        0.01      0.73 o 
  -3  -4   2      542.52      504.64      7.33 o 
  -2  -4   2      592.74      624.60     10.27 o 
  -1  -4   2        4.23        1.69      0.56 o 
   0  -4   2      688.51      643.00      7.17 o 
   1  -4   2       49.42       31.98      1.26 o 
   2  -4   2      400.72      356.46      4.78 o 
   3  -4   2      275.06      269.99      5.23 o 
   4  -4   2      485.18      512.35      7.16 o 
   5  -4   2       45.93       53.01      2.38 o 
   6  -4   2       38.46       42.83      3.92 o 
   7  -4   2       12.56       10.25      2.52 o 
   8  -4   2        0.27        0.15      1.78 o 
  -7  -3   2        3.54        2.05      2.26 o 
  -6  -3   2        0.81        2.05      1.96 o 
  -5  -3   2        9.31       10.60      2.38 o 
  -4  -3   2      159.05      153.19      3.29 o 
  -3  -3   2        5.02        3.37      0.55 o 
  -2  -3   2      447.50      395.74      4.65 o 
  -1  -3   2      154.39      177.00      2.98 o 
   0  -3   2       34.83       37.39      1.26 o 
   1  -3   2        7.34        4.24      0.53 o 
   2  -3   2       22.70       20.42      1.03 o 
   3  -3   2        3.34        3.56      0.70 o 
   4  -3   2        4.82        3.56      0.81 o 
   5  -3   2        0.60       -0.21      0.70 o 
   6  -3   2      278.24      284.92      6.03 o 
   7  -3   2       54.09       53.73      4.28 o 
   8  -3   2       60.28       67.84      5.23 o 
  -7  -2   2       61.44       62.97      5.11 o 
  -6  -2   2       18.35       17.88      3.09 o 
  -5  -2   2        0.30       -0.24      1.13 o 
  -4  -2   2      305.55      349.97      5.41 o 
  -3  -2   2        0.01        0.96      0.48 o 
  -2  -2   2      697.15      719.90      6.04 o 
  -1  -2   2     4663.00     4403.99     34.73 o 
   0  -2   2      730.31      713.00      8.37 o 
   1  -2   2      341.45      299.64      3.75 o 
   2  -2   2      336.61      312.10      5.68 o 
   3  -2   2      621.34      674.60     10.84 o 
   4  -2   2       95.31       93.07      2.71 o 
   5  -2   2      172.82      166.42      4.12 o 
   6  -2   2      595.88      584.55      9.24 o 
   7  -2   2        6.10        3.22      1.28 o 
   8  -2   2        1.33        1.25      1.75 o 
  -8  -1   2        4.95        8.58      3.15 o 
  -7  -1   2       44.27       41.34      4.45 o 
  -6  -1   2       95.08       98.53      5.55 o 
  -5  -1   2        0.38       -0.47      0.63 o 
  -4  -1   2       22.58       17.78      1.50 o 
  -3  -1   2       14.29       16.90      1.10 o 
  -2  -1   2      243.64      243.15      3.49 o 
  -1  -1   2     6783.35     6495.62     50.14 o 
   0  -1   2      370.41      373.74      5.70 o 
   1  -1   2       61.71       61.36      1.90 o 
   2  -1   2      284.86      265.56      3.83 o 
   3  -1   2       38.24       60.30      1.98 o 
   4  -1   2       56.19       55.12      2.17 o 
   5  -1   2        0.24        0.68      1.13 o 
   6  -1   2       62.62       70.90      8.20 o 
   7  -1   2       28.84       29.04      2.69 o 
   8  -1   2        0.10        1.59      1.44 o 
  -8   0   2        1.70        0.06      1.93 o 
  -7   0   2      171.31      155.07      7.37 o 
  -6   0   2        7.74        6.02      1.78 o 
  -5   0   2      106.38       90.28      2.94 o 
  -4   0   2       80.58       66.30      2.27 o 
  -3   0   2      359.11      401.72      6.07 o 
  -2   0   2       73.40       77.52      1.81 o 
  -1   0   2     3163.09     3397.88     26.87 o 
   0   0   2      302.47      266.84      4.50 o 
   1   0   2      154.45      185.16      3.75 o 
   2   0   2       63.67       54.04      1.66 o 
   3   0   2      145.58      122.16      4.28 o 
   4   0   2      228.06      210.20      6.57 o 
   5   0   2        0.51       -0.71      1.07 o 
   6   0   2       73.88       83.71      3.50 o 
   7   0   2       36.96       34.83      2.83 o 
   8   0   2       10.68       15.53      2.49 o 
  -7   1   2      110.10      122.94      6.53 o 
  -6   1   2        1.60        0.80      0.72 o 
  -5   1   2       53.42       51.16      4.29 o 
  -4   1   2      226.63      236.69      4.53 o 
  -3   1   2        7.84        9.81      0.69 o 
  -2   1   2      728.01      696.70      5.70 o 
  -1   1   2      246.16      239.43      2.87 o 
   0   1   2      123.71       93.47      2.05 o 
   1   1   2     4894.11     4479.31     29.65 o 
   2   1   2     1332.61     1462.05     19.89 o 
   3   1   2      219.00      231.34      6.39 o 
   4   1   2        0.53        2.64      1.25 o 
   5   1   2      244.05      249.50      8.32 o 
   6   1   2       64.47       86.22      5.38 o 
   7   1   2       32.16       37.16      3.04 o 
  -7   2   2       17.86       16.48      2.88 o 
  -6   2   2      180.55      190.62      3.85 o 
  -5   2   2      166.04      174.41      3.31 o 
  -4   2   2      345.40      336.05      9.01 o 
  -3   2   2      179.27      199.56      3.35 o 
  -2   2   2      109.46       84.58      2.08 o 
  -1   2   2        1.70        1.99      0.27 o 
   0   2   2     1025.76     1012.92      7.47 o 
   1   2   2     1212.41     1106.01     22.53 o 
   2   2   2       53.75       52.35      1.88 o 
   3   2   2        3.42        8.23      1.63 o 
   4   2   2      164.38      176.01      6.48 o 
   5   2   2      111.01      103.64      5.55 o 
   6   2   2       53.67       45.06      4.43 o 
   7   2   2        0.00        0.37      1.34 o 
  -8   3   2       40.10       42.35      4.51 o 
  -7   3   2       16.36       12.74      2.67 o 
  -6   3   2        2.67        1.84      0.96 o 
  -5   3   2       50.80       55.13      2.27 o 
  -4   3   2      518.14      559.34      7.12 o 
  -3   3   2      304.05      344.53      4.61 o 
  -2   3   2       26.52       28.37      1.41 o 
  -1   3   2      411.26      373.85      4.05 o 
   0   3   2      268.38      233.21      2.41 o 
   1   3   2      313.46      276.80      4.24 o 
   2   3   2       14.79        6.83      0.97 o 
   3   3   2      251.04      227.69      4.80 o 
   4   3   2       35.11       38.70      3.47 o 
   5   3   2        3.66        3.27      1.81 o 
   6   3   2        1.54        1.10      1.75 o 
   7   3   2       10.31        3.74      2.41 o 
  -8   4   2        0.53       -1.34      1.90 o 
  -7   4   2        3.95        5.91      2.11 o 
  -6   4   2      118.37      130.20      5.55 o 
  -5   4   2        0.42        4.10      1.37 o 
  -4   4   2      239.93      235.48      4.03 o 
  -3   4   2      520.56      521.49      9.48 o 
  -2   4   2      637.82      591.85     10.33 o 
  -1   4   2        2.07        0.21      0.27 o 
   0   4   2     3649.85     3829.04     74.06 o 
   1   4   2       22.53       41.50      1.66 o 
   2   4   2     1415.77     1349.73     14.20 o 
   3   4   2      311.02      347.36      6.30 o 
   4   4   2        0.20       -0.06      0.72 o 
   5   4   2       24.26       24.15      3.45 o 
   6   4   2        0.12       -2.11      1.46 o 
   7   4   2       11.74       15.32      3.53 o 
  -8   5   2       13.95       17.14      3.47 o 
  -7   5   2       14.33       14.52      2.88 o 
  -6   5   2      162.24      158.58      6.39 o 
  -5   5   2        7.19        5.20      1.54 o 
  -4   5   2       23.57       21.95      2.32 o 
  -3   5   2      389.67      384.46      8.65 o 
  -2   5   2        7.86       14.02      1.72 o 
  -1   5   2       50.61       70.34      1.13 o 
   0   5   2       35.32       66.83      2.18 o 
   1   5   2      198.12      245.70      4.42 o 
   2   5   2       14.10       12.11      1.31 o 
   3   5   2       18.59       18.92      2.24 o 
   4   5   2       18.91       12.11      1.71 o 
   5   5   2        5.43        4.63      2.14 o 
   6   5   2        0.31        1.07      1.78 o 
  -7   6   2        0.03        1.16      1.66 o 
  -6   6   2       88.50       79.40      4.78 o 
  -5   6   2       49.79       49.63      3.68 o 
  -4   6   2       28.82       26.31      2.76 o 
  -3   6   2       40.73       52.93      3.24 o 
  -2   6   2      174.20      204.67      6.30 o 
  -1   6   2      159.13      155.45      2.43 o 
   0   6   2       19.40       12.85      1.07 o 
   1   6   2      103.37       96.18      2.78 o 
   2   6   2      435.88      462.57      7.36 o 
   3   6   2      164.38      166.13      4.55 o 
   4   6   2        2.56        4.34      1.38 o 
   5   6   2        3.70        3.30      2.23 o 
   6   6   2        6.00        7.87      2.76 o 
  -7   7   2        2.01        2.70      1.90 o 
  -6   7   2       30.57       27.56      3.39 o 
  -5   7   2       12.94       13.30      2.46 o 
  -4   7   2       72.81       73.19      4.34 o 
  -3   7   2      413.17      416.95     10.26 o 
  -2   7   2       61.93       48.27      3.30 o 
  -1   7   2      214.56      197.97      6.51 o 
   0   7   2        5.77        7.18      1.44 o 
   1   7   2      156.08      136.51      3.60 o 
   2   7   2       24.07       23.12      3.31 o 
   3   7   2       32.19       24.50      2.10 o 
   4   7   2       73.03       73.98      3.62 o 
   5   7   2       91.23      102.84      4.49 o 
   6   7   2        0.68        1.84      2.35 o 
  -7   8   2       26.47       28.45      3.89 o 
  -6   8   2       15.39       19.96      3.15 o 
  -5   8   2       27.42       26.37      3.27 o 
  -4   8   2      144.10      145.27      6.39 o 
  -3   8   2      116.94      107.51      5.29 o 
  -2   8   2      367.11      382.67     10.08 o 
  -1   8   2        0.27        2.76      1.54 o 
   0   8   2       18.66       19.93      2.58 o 
   1   8   2        7.18        9.48      1.36 o 
   2   8   2      137.79      137.84      4.20 o 
   3   8   2        0.53       -0.49      0.83 o 
   4   8   2       63.96       67.10      4.16 o 
   5   8   2        1.68        3.19      1.59 o 
  -6   9   2        2.97        1.22      1.90 o 
  -5   9   2       31.34       29.61      3.74 o 
  -4   9   2       29.06       22.39      3.21 o 
  -3   9   2      232.59      218.90      8.11 o 
  -2   9   2      440.20      472.01     12.07 o 
  -1   9   2        0.07        3.92      1.81 o 
   0   9   2      193.65      202.51      7.49 o 
   1   9   2        8.20       13.42      2.55 o 
   2   9   2        1.59        1.07      1.03 o 
   3   9   2        4.92        4.71      3.30 o 
   4   9   2        2.41        5.15      1.57 o 
   5   9   2        0.87        2.27      1.51 o 
  -6  10   2       69.68       70.51      5.61 o 
  -5  10   2       40.44       35.49      4.07 o 
  -4  10   2       52.39       56.40      4.90 o 
  -3  10   2       16.91       14.34      2.94 o 
  -2  10   2       40.26       34.81      3.80 o 
  -1  10   2       14.17       13.13      2.79 o 
   0  10   2      175.37      168.78      7.40 o 
   1  10   2       32.00       37.42      3.89 o 
   2  10   2        6.94        8.88      2.49 o 
   3  10   2       24.84       23.49      2.50 o 
   4  10   2        1.69        0.17      1.27 o 
  -5  11   2        9.82       19.36      3.80 o 
  -4  11   2        0.21        0.27      1.63 o 
  -3  11   2       27.48       22.78      3.53 o 
  -2  11   2       56.00       51.71      4.72 o 
  -1  11   2        5.83        4.13      2.02 o 
   0  11   2        0.93       -1.34      1.46 o 
   1  11   2       57.58       54.08      4.87 o 
   2  11   2        0.48       -0.71      1.46 o 
   3  11   2        0.54        0.83      1.54 o 
  -4  12   2       23.14       32.31      4.45 o 
  -3  12   2        7.63        6.27      2.58 o 
  -2  12   2       48.34       63.77      5.29 o 
  -1  12   2        0.09       -0.89      1.57 o 
   0  12   2        3.06        5.94      2.35 o 
   1  12   2        8.95       10.13      2.67 o 
   2  12   2        5.17        7.90      2.82 o 
  -2  13   2        4.78        7.66      3.00 o 
  -1  13   2        9.83        5.88      2.41 o 
   0  13   2        0.50        0.27      1.72 o 
   0 -13   3        0.03        0.56      1.87 o 
   1 -13   3        2.49        1.96      2.23 o 
   2 -13   3        4.35        7.01      2.73 o 
  -2 -12   3        1.82        3.74      2.17 o 
  -1 -12   3       11.11        9.06      2.55 o 
   0 -12   3        2.65        3.27      1.93 o 
   1 -12   3        0.04        2.67      2.05 o 
   2 -12   3       45.58       40.51      4.43 o 
   3 -12   3       21.13       22.57      3.98 o 
   4 -12   3       26.32       25.63      4.07 o 
  -3 -11   3        0.10        1.01      2.14 o 
  -2 -11   3       36.38       32.34      3.74 o 
  -1 -11   3        6.16        6.41      2.11 o 
   0 -11   3       40.96       40.54      4.10 o 
   1 -11   3       40.97       35.08      3.89 o 
   2 -11   3       17.24       14.05      2.94 o 
   3 -11   3        5.73        9.44      2.58 o 
   4 -11   3        0.04       -1.87      1.25 o 
   5 -11   3       26.92       34.18      4.54 o 
  -4 -10   3        1.30       -1.78      2.23 o 
  -3 -10   3       11.74       10.79      1.87 o 
  -2 -10   3        6.78        7.26      1.69 o 
  -1 -10   3        8.16        6.62      2.08 o 
   0 -10   3      166.88      167.44      7.04 o 
   1 -10   3      152.01      143.37      6.51 o 
   2 -10   3        4.68        2.32      1.63 o 
   3 -10   3        5.18        6.27      2.05 o 
   4 -10   3       24.45       28.30      3.77 o 
   5 -10   3       42.27       43.54      4.72 o 
   6 -10   3       38.55       44.34      5.11 o 
  -5  -9   3       15.17       18.29      4.01 o 
  -4  -9   3       12.08       17.97      3.71 o 
  -3  -9   3        1.12        5.40      1.39 o 
  -2  -9   3       27.90       27.30      2.23 o 
  -1  -9   3       66.15       73.47      3.85 o 
   0  -9   3        2.83        2.58      1.00 o 
   1  -9   3      248.88      269.22      8.80 o 
   2  -9   3       33.19       28.27      3.33 o 
   3  -9   3       35.29       26.43      3.27 o 
   4  -9   3       33.57       34.57      3.95 o 
   5  -9   3       22.21       23.97      3.62 o 
   6  -9   3       24.91       20.17      3.62 o 
  -5  -8   3       40.56       42.17      4.96 o 
  -4  -8   3        6.54        9.09      2.64 o 
  -3  -8   3        1.12       -0.19      0.80 o 
  -2  -8   3        4.85        1.85      0.88 o 
  -1  -8   3        3.07        6.83      1.21 o 
   0  -8   3       38.79       31.85      3.37 o 
   1  -8   3      240.14      225.54      4.67 o 
   2  -8   3       28.74       33.95      3.21 o 
   3  -8   3       45.52       47.02      3.71 o 
   4  -8   3       64.93       53.52      4.31 o 
   5  -8   3        4.43        3.59      1.87 o 
   6  -8   3       13.08       10.84      2.79 o 
  -6  -7   3        1.57       -2.17      2.14 o 
  -5  -7   3       15.96       15.83      3.44 o 
  -4  -7   3        2.91        3.24      1.75 o 
  -3  -7   3        1.03        3.04      1.01 o 
  -2  -7   3       10.07        7.74      1.25 o 
  -1  -7   3       16.42       12.89      1.39 o 
   0  -7   3      201.13      208.45      8.63 o 
   1  -7   3        0.46        1.34      0.66 o 
   2  -7   3      261.85      248.08      5.10 o 
   3  -7   3      596.92      615.81     13.30 o 
   4  -7   3       63.21       53.46      4.04 o 
   5  -7   3      113.15      122.09      6.24 o 
   6  -7   3       53.91       45.95      4.48 o 
   7  -7   3       91.24       92.64      6.24 o 
  -6  -6   3        1.51        0.80      2.23 o 
  -5  -6   3       29.74       28.10      3.86 o 
  -4  -6   3       15.10       13.57      2.79 o 
  -3  -6   3       44.41       43.93      2.24 o 
  -2  -6   3      336.90      359.44      6.13 o 
  -1  -6   3       49.11       73.97      2.49 o 
   0  -6   3      117.49      114.97      6.63 o 
   1  -6   3      128.57      127.94      3.05 o 
   2  -6   3      342.06      336.95      5.86 o 
   3  -6   3        2.21        3.07      0.78 o 
   4  -6   3        2.86        1.72      1.31 o 
   5  -6   3      232.78      214.56      7.96 o 
   6  -6   3       30.60       29.67      3.65 o 
   7  -6   3        1.35       -0.18      1.60 o 
  -7  -5   3       16.87       21.26      4.34 o 
  -6  -5   3        1.28       -1.04      1.66 o 
  -5  -5   3       35.35       35.37      4.04 o 
  -4  -5   3       80.31       86.45      3.25 o 
  -3  -5   3        0.41        0.40      0.68 o 
  -2  -5   3       35.31       41.85      1.88 o 
  -1  -5   3      373.95      342.52      5.33 o 
   0  -5   3      174.08      202.43      3.73 o 
   1  -5   3      618.45      629.20      7.53 o 
   2  -5   3     1416.04     1508.83     14.63 o 
   3  -5   3       20.97       18.38      1.30 o 
   4  -5   3      116.47      121.63      3.25 o 
   5  -5   3        0.97        2.05      1.40 o 
   6  -5   3      172.52      143.16      6.74 o 
   7  -5   3       20.01       19.90      3.33 o 
  -7  -4   3        0.53       -0.24      1.93 o 
  -6  -4   3        0.00       -1.57      1.51 o 
  -5  -4   3       79.63       98.49      5.79 o 
  -4  -4   3      261.50      264.80      5.38 o 
  -3  -4   3       11.19       10.84      0.88 o 
  -2  -4   3      503.68      490.13     11.08 o 
  -1  -4   3      315.33      320.22      6.26 o 
   0  -4   3      265.88      290.08      4.33 o 
   1  -4   3      540.86      478.85      5.94 o 
   2  -4   3     2752.29     3003.89     25.88 o 
   3  -4   3     1125.03     1112.99     11.83 o 
   4  -4   3      214.29      187.24      4.10 o 
   5  -4   3       55.27       42.82      2.33 o 
   6  -4   3       17.56       18.19      1.83 o 
   7  -4   3       43.75       53.90      4.45 o 
  -7  -3   3       28.66       35.49      4.63 o 
  -6  -3   3        2.59        3.50      2.02 o 
  -5  -3   3        3.00        5.55      1.93 o 
  -4  -3   3      400.25      415.26      6.18 o 
  -3  -3   3      325.08      286.24      3.67 o 
  -2  -3   3      183.41      207.91      2.75 o 
  -1  -3   3      150.00      155.33      2.78 o 
   0  -3   3      376.13      357.44      4.57 o 
   1  -3   3      669.83      576.61      8.73 o 
   2  -3   3       85.72       99.40      2.35 o 
   3  -3   3      123.54      154.89      3.34 o 
   4  -3   3        0.48        0.34      0.60 o 
   5  -3   3      649.10      652.79      9.32 o 
   6  -3   3        8.29        2.49      1.31 o 
   7  -3   3       22.95       16.98      2.07 o 
  -7  -2   3       15.81       20.46      3.77 o 
  -6  -2   3        6.30       10.33      2.55 o 
  -5  -2   3        1.70        1.53      1.10 o 
  -4  -2   3       32.01       40.43      1.83 o 
  -3  -2   3       18.02       18.68      1.22 o 
  -2  -2   3       52.62       53.96      1.23 o 
  -1  -2   3     5303.57     5214.02     62.87 o 
   0  -2   3      960.01      982.81      9.19 o 
   1  -2   3      132.55      137.36      2.45 o 
   2  -2   3       35.57       30.18      1.78 o 
   3  -2   3       79.40      112.41      3.74 o 
   4  -2   3      233.65      249.40      6.60 o 
   5  -2   3      467.63      460.78     10.41 o 
   6  -2   3       20.76       24.81      4.47 o 
   7  -2   3        1.63        1.43      1.54 o 
   8  -2   3        1.88        2.61      1.41 o 
  -8  -1   3        2.00        2.49      2.41 o 
  -7  -1   3       12.89       14.97      3.21 o 
  -6  -1   3        0.02        0.21      1.40 o 
  -5  -1   3        2.25       -0.21      1.07 o 
  -4  -1   3       60.87       58.15      2.14 o 
  -3  -1   3       32.61       42.09      1.63 o 
  -2  -1   3     1152.59     1084.90     10.50 o 
  -1  -1   3    35326.97    35929.71    671.42 o 
   0  -1   3     1550.45     1485.03     18.42 o 
   1  -1   3     1545.37     1609.14     19.97 o 
   2  -1   3      258.36      279.65      5.77 o 
   3  -1   3      190.24      168.24      4.87 o 
   4  -1   3      285.03      295.40      8.10 o 
   5  -1   3      105.76      105.09      3.46 o 
   6  -1   3      128.44      132.16      5.20 o 
   7  -1   3       18.19       15.04      2.00 o 
  -8   0   3        8.02        8.05      2.82 o 
  -7   0   3      148.82      157.98      7.46 o 
  -6   0   3        4.88        7.24      1.44 o 
  -5   0   3        5.20        4.31      0.95 o 
  -4   0   3        0.11        0.49      0.59 o 
  -3   0   3     1113.30     1195.35     11.98 o 
  -2   0   3     1197.47     1240.24     11.59 o 
  -1   0   3     3212.43     3170.68     25.51 o 
   0   0   3        0.03       -0.85      0.56 o 
   1   0   3     2513.12     2498.01     29.61 o 
   2   0   3      346.01      371.35      5.41 o 
   3   0   3        1.84        6.39      2.06 o 
   4   0   3       47.11       59.31      3.28 o 
   5   0   3       21.52       26.80      5.43 o 
   6   0   3       80.48       84.28      3.59 o 
   7   0   3        7.30        8.00      1.71 o 
  -7   1   3       23.82       27.25      3.46 o 
  -6   1   3       31.80       40.24      3.21 o 
  -5   1   3       58.52       52.62      1.82 o 
  -4   1   3      565.33      560.86      5.93 o 
  -3   1   3       55.34       50.34      1.32 o 
  -2   1   3        9.16        6.45      0.67 o 
  -1   1   3     2067.82     2008.67     16.73 o 
   0   1   3     1408.98     1433.73     10.01 o 
   1   1   3     3116.37     3237.72     26.93 o 
   2   1   3     2131.59     2322.21     20.96 o 
   3   1   3      182.22      226.96      4.44 o 
   4   1   3       57.80       59.15      2.45 o 
   5   1   3      141.03      159.35      4.54 o 
   6   1   3       82.67       75.96      3.51 o 
   7   1   3       35.24       42.60      3.21 o 
  -7   2   3       12.01       12.56      2.61 o 
  -6   2   3       46.67       39.00      2.52 o 
  -5   2   3      220.43      243.21      4.38 o 
  -4   2   3      691.72      717.60      7.04 o 
  -3   2   3      151.30      130.17      2.20 o 
  -2   2   3      682.15      713.01      7.10 o 
  -1   2   3      512.78      465.26      4.07 o 
   0   2   3      829.64      764.48      6.35 o 
   1   2   3        0.79        0.49      0.38 o 
   2   2   3        2.20        0.37      0.57 o 
   3   2   3      169.44      176.86      5.82 o 
   4   2   3       86.85       93.90      4.81 o 
   5   2   3      133.38      151.68      6.74 o 
   6   2   3       72.35       81.20      6.34 o 
   7   2   3        0.89       -0.33      1.47 o 
  -8   3   3       62.02       73.03      5.41 o 
  -7   3   3       29.64       30.35      3.53 o 
  -6   3   3        0.01       -0.83      1.34 o 
  -5   3   3        0.03       -0.39      0.53 o 
  -4   3   3       19.89       29.12      1.28 o 
  -3   3   3      831.16      836.95      8.71 o 
  -2   3   3       37.75       32.31      1.20 o 
  -1   3   3      662.01      690.77      5.67 o 
   0   3   3      440.87      412.81      3.98 o 
   1   3   3      196.89      181.01      2.73 o 
   2   3   3       18.20       36.69      1.78 o 
   3   3   3        0.15        0.10      1.54 o 
   4   3   3        0.94        4.13      1.66 o 
   5   3   3       29.35       22.33      3.24 o 
   6   3   3      157.40      158.72      5.49 o 
   7   3   3        0.08        1.49      1.55 o 
  -8   4   3        4.84        5.17      2.49 o 
  -7   4   3       10.11        8.26      2.38 o 
  -6   4   3       76.97       77.28      3.08 o 
  -5   4   3      432.65      457.07      7.73 o 
  -4   4   3      244.36      251.30      4.17 o 
  -3   4   3      313.34      346.33      4.48 o 
  -2   4   3      119.58      117.39      3.92 o 
  -1   4   3      130.43      130.17      2.91 o 
   0   4   3      363.45      366.23      3.29 o 
   1   4   3       41.97       42.28      1.78 o 
   2   4   3       14.35       17.49      1.43 o 
   3   4   3      370.12      353.57      7.33 o 
   4   4   3        4.25       11.11      2.29 o 
   5   4   3       58.65       62.10      4.66 o 
   6   4   3        0.02        1.07      1.78 o 
   7   4   3       20.41       27.80      5.03 o 
  -7   5   3       15.81       12.65      2.79 o 
  -6   5   3       84.08       79.77      6.71 o 
  -5   5   3      130.19      136.95      5.47 o 
  -4   5   3      293.11      280.60      7.52 o 
  -3   5   3      544.41      568.37     11.04 o 
  -2   5   3       24.37       35.16      2.52 o 
  -1   5   3      469.57      399.33      6.56 o 
   0   5   3      100.93      131.90      1.87 o 
   1   5   3     1000.36     1016.80     13.88 o 
   2   5   3       13.01       10.53      2.15 o 
   3   5   3      198.34      203.65      5.00 o 
   4   5   3        0.11        0.29      0.92 o 
   5   5   3        7.86       10.42      2.79 o 
   6   5   3        1.67        1.10      2.05 o 
  -7   6   3        0.01        0.53      1.66 o 
  -6   6   3        5.89        8.69      1.59 o 
  -5   6   3       11.10        9.35      2.14 o 
  -4   6   3      140.34      148.72      5.67 o 
  -3   6   3       61.98       67.99      3.71 o 
  -2   6   3       13.22       18.26      2.11 o 
  -1   6   3      278.62      274.75      5.23 o 
   0   6   3       83.78       99.10      1.71 o 
   1   6   3        0.10        0.15      0.57 o 
   2   6   3      140.71      147.96      4.05 o 
   3   6   3      145.35      146.94      4.41 o 
   4   6   3      235.25      243.09      6.49 o 
   5   6   3       84.69       78.06      5.55 o 
   6   6   3        0.19        0.68      2.20 o 
  -7   7   3        0.44        1.60      1.75 o 
  -6   7   3       28.63       24.71      3.18 o 
  -5   7   3       81.85       83.14      4.84 o 
  -4   7   3        1.49        3.27      1.54 o 
  -3   7   3      284.25      272.62      8.08 o 
  -2   7   3        0.12        0.77      1.04 o 
  -1   7   3      255.48      291.17      8.14 o 
   0   7   3       48.01       38.37      1.41 o 
   1   7   3       72.28       78.64      2.80 o 
   2   7   3       40.18       40.67      2.32 o 
   3   7   3       52.72       51.17      2.79 o 
   4   7   3      126.64      139.05      4.84 o 
   5   7   3        3.94        3.84      1.50 o 
   6   7   3        2.42        0.80      2.52 o 
  -7   8   3       27.32       20.08      3.53 o 
  -6   8   3        7.43        3.65      1.96 o 
  -5   8   3       14.51       21.59      3.03 o 
  -4   8   3        0.45        3.06      1.69 o 
  -3   8   3      151.85      145.96      6.21 o 
  -2   8   3      318.89      297.93      8.86 o 
  -1   8   3        1.26        5.17      1.78 o 
   0   8   3      137.28      151.81      6.24 o 
   1   8   3       93.19       82.30      3.04 o 
   2   8   3       10.36       10.64      1.55 o 
   3   8   3       37.55       31.89      6.56 o 
   4   8   3        0.74       -0.40      1.02 o 
   5   8   3        7.27        4.58      1.65 o 
  -6   9   3       11.74        8.73      2.67 o 
  -5   9   3        9.18        6.77      2.32 o 
  -4   9   3      125.12      119.47      6.18 o 
  -3   9   3      299.65      318.93      9.84 o 
  -2   9   3      119.57      134.83      6.27 o 
  -1   9   3       56.30       57.15      4.25 o 
   0   9   3       43.42       40.66      3.77 o 
   1   9   3       38.12       37.42      3.74 o 
   2   9   3       66.23       61.62      3.05 o 
   3   9   3        0.60        0.63      1.02 o 
   4   9   3       11.52       16.25      2.41 o 
  -6  10   3       48.88       50.79      5.02 o 
  -5  10   3        6.60        7.96      2.55 o 
  -4  10   3       84.23       74.29      5.14 o 
  -3  10   3        8.95        6.03      2.23 o 
  -2  10   3       46.03       55.12      4.48 o 
  -1  10   3        5.71        2.67      1.75 o 
   0  10   3      152.65      150.59      7.07 o 
   1  10   3       76.45       96.80      5.79 o 
   2  10   3       58.28       45.74      4.46 o 
   3  10   3       13.34       15.95      3.12 o 
   4  10   3        0.99        2.78      1.50 o 
  -5  11   3       38.24       44.22      4.81 o 
  -4  11   3       65.87       50.97      4.81 o 
  -3  11   3        6.31        3.56      2.17 o 
  -2  11   3       28.78       31.90      3.98 o 
  -1  11   3       28.41       17.82      3.21 o 
   0  11   3       20.74       15.15      2.97 o 
   1  11   3        0.03        2.41      1.84 o 
   2  11   3        5.74        5.94      2.32 o 
   3  11   3        2.51        4.99      2.35 o 
  -4  12   3        6.37        8.32      2.88 o 
  -3  12   3        8.58        6.41      2.70 o 
  -2  12   3        8.37        6.68      2.52 o 
  -1  12   3       14.00       13.63      3.18 o 
   0  12   3        3.85        5.20      2.14 o 
   1  12   3       20.02       28.24      4.16 o 
  -1  13   3       11.40       13.27      3.36 o 
  -1 -12   4        0.50        2.49      1.93 o 
   0 -12   4        5.99        3.86      2.20 o 
   1 -12   4        3.55        5.20      2.14 o 
   2 -12   4       17.64       22.30      3.68 o 
   3 -12   4       39.73       40.78      4.60 o 
  -3 -11   4        0.25        0.00      2.02 o 
  -2 -11   4       13.71       12.68      2.76 o 
  -1 -11   4       20.72       19.78      3.12 o 
   0 -11   4       81.28       96.65      5.76 o 
   1 -11   4        3.89        0.00      1.43 o 
   2 -11   4       37.43       37.27      4.16 o 
   3 -11   4       37.86       34.75      4.13 o 
   4 -11   4       27.23       31.66      4.19 o 
   5 -11   4       37.36       30.00      4.48 o 
  -4 -10   4        5.16        5.73      2.64 o 
  -3 -10   4       11.29        8.32      2.97 o 
  -2 -10   4        4.02        6.21      1.47 o 
  -1 -10   4        1.94        4.67      1.33 o 
   0 -10   4       15.25       14.20      2.73 o 
   1 -10   4      327.86      324.59     10.13 o 
   2 -10   4       27.26       30.35      3.50 o 
   3 -10   4       15.60       15.38      2.88 o 
   4 -10   4        8.81        7.13      2.38 o 
   5 -10   4       11.36       10.48      2.88 o 
  -5  -9   4       22.69       24.53      4.40 o 
  -4  -9   4        0.37        3.95      2.23 o 
  -3  -9   4        2.92        1.48      1.72 o 
  -2  -9   4       63.97       62.35      3.22 o 
  -1  -9   4        9.27        5.96      1.35 o 
   0  -9   4        0.02        0.04      0.81 o 
   1  -9   4      238.16      231.09      7.96 o 
   2  -9   4       16.13       16.39      2.67 o 
   3  -9   4       21.85       22.63      3.12 o 
   4  -9   4        0.08        4.13      2.02 o 
   5  -9   4       44.92       34.04      4.16 o 
   6  -9   4       53.19       48.00      4.99 o 
  -5  -8   4       14.81       13.90      3.62 o 
  -4  -8   4       13.45       13.51      3.24 o 
  -3  -8   4       15.75       18.53      3.09 o 
  -2  -8   4        6.45        4.44      1.24 o 
  -1  -8   4       47.78       56.14      2.88 o 
   0  -8   4        2.31        0.73      0.80 o 
   1  -8   4      750.51      749.42     21.51 o 
   2  -8   4       79.92       76.69      4.43 o 
   3  -8   4        4.86        5.38      1.87 o 
   4  -8   4      400.56      377.38     11.03 o 
   5  -8   4        0.86       -1.57      1.34 o 
   6  -8   4        5.07        9.21      2.76 o 
  -6  -7   4        3.20        4.42      2.41 o 
  -5  -7   4        6.11        4.10      2.35 o 
  -4  -7   4        8.04        5.64      2.26 o 
  -3  -7   4        2.49        4.49      1.37 o 
  -2  -7   4      105.93      101.18      3.35 o 
  -1  -7   4       16.02       17.79      1.57 o 
   0  -7   4        1.36        0.62      0.72 o 
   1  -7   4        0.02        0.28      0.63 o 
   2  -7   4       20.95       22.24      3.33 o 
   3  -7   4        1.16       -0.15      1.07 o 
   4  -7   4        4.46        7.78      2.08 o 
   5  -7   4       47.84       50.55      4.16 o 
   6  -7   4       28.82       26.08      3.74 o 
   7  -7   4       25.80       43.18      4.75 o 
  -6  -6   4        0.07       -1.28      1.90 o 
  -5  -6   4        0.02        0.18      1.69 o 
  -4  -6   4       27.19       24.89      3.36 o 
  -3  -6   4       53.62       57.63      2.51 o 
  -2  -6   4      196.84      199.67      4.40 o 
  -1  -6   4       22.06       17.52      1.48 o 
   0  -6   4      187.49      195.70      4.03 o 
   1  -6   4      223.85      232.64      4.45 o 
   2  -6   4       13.29       10.14      1.11 o 
   3  -6   4      249.17      231.57      7.53 o 
   4  -6   4       99.75       98.03      3.08 o 
   5  -6   4       28.48       41.31      4.01 o 
   6  -6   4       75.13       72.53      5.17 o 
   7  -6   4       40.17       42.38      4.60 o 
  -7  -5   4        0.76        1.87      2.55 o 
  -6  -5   4        5.55        4.81      2.32 o 
  -5  -5   4        4.58        0.62      1.57 o 
  -4  -5   4      131.69      129.08      6.24 o 
  -3  -5   4       10.77       10.97      1.25 o 
  -2  -5   4       94.87       96.74      4.00 o 
  -1  -5   4        0.23        0.95      0.57 o 
   0  -5   4        2.83       -0.51      0.41 o 
   1  -5   4       48.83       49.50      1.90 o 
   2  -5   4     1269.77     1308.68     24.34 o 
   3  -5   4       30.06       23.57      1.53 o 
   4  -5   4       13.72       15.67      2.58 o 
   5  -5   4      258.78      239.18      5.30 o 
   6  -5   4       21.81       26.43      3.47 o 
   7  -5   4        0.13       -0.09      1.46 o 
  -7  -4   4        7.22        5.85      2.64 o 
  -6  -4   4        4.30        4.87      2.32 o 
  -5  -4   4        2.42        2.05      1.75 o 
  -4  -4   4       45.39       32.76      3.42 o 
  -3  -4   4       12.26        8.79      0.82 o 
  -2  -4   4       55.90       72.11      2.19 o 
  -1  -4   4       74.46       74.29      2.13 o 
   0  -4   4        1.29        6.63      0.79 o 
   1  -4   4      257.52      279.49      4.38 o 
   2  -4   4      850.69      894.99      9.91 o 
   3  -4   4       11.55       10.29      1.46 o 
   4  -4   4      112.05      108.85      3.22 o 
   5  -4   4        0.46       -0.69      1.01 o 
   6  -4   4      198.45      197.50      8.97 o 
   7  -4   4       48.38       43.51      4.37 o 
  -7  -3   4       17.05       23.73      3.95 o 
  -6  -3   4        1.13        1.10      1.63 o 
  -5  -3   4        3.24        3.06      1.81 o 
  -4  -3   4      152.31      152.75      3.98 o 
  -3  -3   4       15.77       17.64      1.36 o 
  -2  -3   4       87.00       72.22      1.60 o 
  -1  -3   4        1.39       -0.48      0.52 o 
   0  -3   4      269.48      262.80      3.89 o 
   1  -3   4       12.34       12.89      0.95 o 
   2  -3   4     2550.93     2848.13     24.93 o 
   3  -3   4        4.15        2.60      1.19 o 
   4  -3   4      291.19      253.32      6.78 o 
   5  -3   4     1213.27     1183.67     19.30 o 
   6  -3   4      159.72      136.68      5.85 o 
   7  -3   4        1.91        0.78      1.01 o 
  -7  -2   4        0.67       -0.48      1.90 o 
  -6  -2   4       30.05       37.01      4.07 o 
  -5  -2   4        1.42        2.60      0.90 o 
  -4  -2   4       48.28       57.75      2.24 o 
  -3  -2   4       42.71       30.93      2.72 o 
  -2  -2   4        0.78       21.62      1.96 o 
  -1  -2   4     5250.06     5259.92     41.85 o 
   0  -2   4      665.29      637.18      6.72 o 
   1  -2   4      113.74      127.39      3.60 o 
   2  -2   4      154.72      176.58      4.61 o 
   3  -2   4      435.56      443.58      8.83 o 
   4  -2   4       10.62        7.93      1.54 o 
   5  -2   4       11.45       12.35      2.14 o 
   6  -2   4       10.07        9.89      2.20 o 
   7  -2   4        0.04       -0.74      1.46 o 
  -7  -1   4       10.58        4.78      2.41 o 
  -6  -1   4        2.49        5.73      1.99 o 
  -5  -1   4        0.00       -0.10      0.68 o 
  -4  -1   4       26.05       27.60      1.63 o 
  -3  -1   4       37.64       31.03      1.52 o 
  -2  -1   4      482.40      510.94      6.24 o 
  -1  -1   4     2081.64     2060.50     17.81 o 
   0  -1   4       77.54       74.91      2.73 o 
   1  -1   4       44.84       39.98      1.99 o 
   2  -1   4       29.30       26.49      1.84 o 
   3  -1   4      113.93      102.62      3.92 o 
   4  -1   4      135.03      152.35      5.38 o 
   5  -1   4      502.27      509.36     11.60 o 
   6  -1   4       55.16       47.11      3.74 o 
   7  -1   4       15.34       13.66      2.70 o 
  -8   0   4       60.55       67.78      5.79 o 
  -7   0   4        0.01       -0.42      1.81 o 
  -6   0   4        5.83        7.98      1.42 o 
  -5   0   4      136.99      137.58      3.79 o 
  -4   0   4        6.46       12.98      0.87 o 
  -3   0   4      790.27      810.43      9.15 o 
  -2   0   4      127.69      135.98      2.76 o 
  -1   0   4     1928.23     1931.59     23.93 o 
   0   0   4    21599.86    21422.09    257.50 o 
   1   0   4      291.14      338.45      6.40 o 
   2   0   4     1437.97     1456.76     19.88 o 
   3   0   4        1.55        0.92      0.77 o 
   4   0   4        1.62        1.96      0.73 o 
   5   0   4      173.39      177.39      4.80 o 
   6   0   4       11.14       15.02      1.91 o 
   7   0   4        0.97       -0.83      1.10 o 
  -7   1   4        5.79       10.38      3.21 o 
  -6   1   4      106.14      100.58      3.57 o 
  -5   1   4        0.24        0.80      0.78 o 
  -4   1   4       19.19       21.96      1.10 o 
  -3   1   4        7.83       10.09      0.67 o 
  -2   1   4      207.57      179.08      3.15 o 
  -1   1   4     2358.65     2499.58     29.56 o 
   0   1   4     4804.24     4706.36     30.45 o 
   1   1   4     1230.20     1282.53     20.75 o 
   2   1   4       42.55       43.96      2.44 o 
   3   1   4      674.58      766.42     15.48 o 
   4   1   4      169.10      177.10      4.45 o 
   5   1   4      140.92      136.08      4.32 o 
   6   1   4       16.45       20.42      2.24 o 
   7   1   4        3.73        0.96      1.23 o 
  -7   2   4        6.37        5.23      2.11 o 
  -6   2   4       27.47       27.20      2.12 o 
  -5   2   4       30.62       26.82      1.85 o 
  -4   2   4        0.04        0.55      0.48 o 
  -3   2   4       45.94       42.96      1.29 o 
  -2   2   4       33.07       34.67      1.03 o 
  -1   2   4       84.22       82.02      1.99 o 
   0   2   4      340.38      335.19      3.45 o 
   1   2   4     1678.89     1621.72     11.90 o 
   2   2   4     1120.55     1272.29     12.28 o 
   3   2   4       92.09       95.33      4.19 o 
   4   2   4      218.48      213.17      5.03 o 
   5   2   4       69.64       67.21      3.14 o 
   6   2   4      200.85      196.22      5.86 o 
   7   2   4       13.38       10.42      2.09 o 
  -8   3   4        6.15        6.30      2.79 o 
  -7   3   4        3.20       -0.42      1.57 o 
  -6   3   4        1.67       -1.07      1.31 o 
  -5   3   4       55.29       57.15      1.93 o 
  -4   3   4      926.48      981.57      8.89 o 
  -3   3   4      103.17      112.03      2.09 o 
  -2   3   4      577.27      620.44      8.92 o 
  -1   3   4      554.68      614.77      5.40 o 
   0   3   4      323.89      333.02      5.00 o 
   1   3   4      127.13       94.39      1.55 o 
   2   3   4      211.76      251.81      3.87 o 
   3   3   4      134.63      143.59      3.13 o 
   4   3   4        0.42        1.01      0.73 o 
   5   3   4        6.95        7.61      1.54 o 
   6   3   4        1.82        2.67      1.34 o 
   7   3   4       17.95       28.43      3.15 o 
  -8   4   4        6.51       11.29      3.03 o 
  -7   4   4       34.97       36.71      3.89 o 
  -6   4   4        6.69        5.43      1.99 o 
  -5   4   4      151.10      137.44      3.79 o 
  -4   4   4       43.06       49.59      2.16 o 
  -3   4   4       69.85       61.53      1.53 o 
  -2   4   4        4.19        2.25      0.46 o 
  -1   4   4     1531.98     1631.16     12.04 o 
   0   4   4        0.83        0.60      0.49 o 
   1   4   4      149.32      129.59      1.89 o 
   2   4   4      109.70       89.75      2.33 o 
   3   4   4       10.20       10.98      0.98 o 
   4   4   4        0.04       -0.34      0.52 o 
   5   4   4        5.93        7.99      1.56 o 
   6   4   4       31.80       29.97      4.31 o 
   7   4   4        9.87       12.77      2.53 o 
  -7   5   4       28.24       24.41      3.53 o 
  -6   5   4       43.93       48.74      4.16 o 
  -5   5   4        4.39        4.46      1.21 o 
  -4   5   4       98.73      110.34      4.98 o 
  -3   5   4      191.68      183.25      5.91 o 
  -2   5   4        4.58        9.21      1.08 o 
  -1   5   4       93.46      113.61      1.98 o 
   0   5   4      502.79      438.87      4.65 o 
   1   5   4      687.16      793.06      7.91 o 
   2   5   4       71.03       62.31      1.73 o 
   3   5   4       72.04       70.73      5.23 o 
   4   5   4       39.67       47.83      2.95 o 
   5   5   4       51.88       50.24      4.57 o 
   6   5   4        0.07        0.13      2.42 o 
  -7   6   4        0.93        1.28      1.96 o 
  -6   6   4       69.74       58.36      3.61 o 
  -5   6   4      629.69      609.73     12.49 o 
  -4   6   4       83.64       84.32      3.13 o 
  -3   6   4       79.86       64.90      2.60 o 
  -2   6   4      339.66      341.37      5.82 o 
  -1   6   4      189.36      200.90      2.87 o 
   0   6   4       26.11       31.95      1.06 o 
   1   6   4       47.64       36.44      2.15 o 
   2   6   4       53.94       60.78      2.66 o 
   3   6   4       30.77       38.88      2.50 o 
   4   6   4      255.81      282.25      9.69 o 
   5   6   4      139.49      135.68      4.12 o 
   6   6   4        0.05        0.13      1.17 o 
  -7   7   4        4.30        4.72      2.20 o 
  -6   7   4        0.07        0.90      1.08 o 
  -5   7   4       61.65       59.68      3.01 o 
  -4   7   4      256.09      234.06      7.84 o 
  -3   7   4       35.04       29.61      2.88 o 
  -2   7   4        3.39        2.50      0.90 o 
  -1   7   4       48.44       43.49      2.90 o 
   0   7   4       21.90       30.53      1.11 o 
   1   7   4       63.55       69.67      2.10 o 
   2   7   4       34.51       35.84      2.31 o 
   3   7   4      172.27      173.43      5.09 o 
   4   7   4       58.36       56.72      3.36 o 
   5   7   4        0.38        0.86      0.94 o 
  -7   8   4        7.79        4.87      2.44 o 
  -6   8   4        7.51        6.48      1.57 o 
  -5   8   4        4.48        4.76      1.36 o 
  -4   8   4        0.60       -1.84      1.31 o 
  -3   8   4      612.76      617.76     13.74 o 
  -2   8   4      117.61      119.77      3.76 o 
  -1   8   4       63.54       62.71      2.63 o 
   0   8   4      130.22      144.67      6.18 o 
   1   8   4        7.18        5.26      0.90 o 
   2   8   4      188.79      201.75      5.28 o 
   3   8   4        8.92        4.99      1.57 o 
   4   8   4       23.53       25.86      2.79 o 
   5   8   4        0.01        1.01      0.98 o 
  -6   9   4       33.55       32.76      2.83 o 
  -5   9   4       48.71       56.71      3.15 o 
  -4   9   4       45.48       42.71      3.95 o 
  -3   9   4       60.12       65.19      4.51 o 
  -2   9   4       16.07       13.46      1.66 o 
  -1   9   4      213.49      197.04      4.76 o 
   0   9   4        0.57       -0.86      1.16 o 
   1   9   4       19.70       12.27      2.58 o 
   2   9   4        0.00        0.94      0.79 o 
   3   9   4        1.44        1.19      1.14 o 
   4   9   4        0.36        1.23      0.85 o 
  -6  10   4       10.70       10.25      2.03 o 
  -5  10   4        6.30        7.96      1.65 o 
  -4  10   4        1.31        1.66      1.75 o 
  -3  10   4        0.01        1.16      1.66 o 
  -2  10   4       11.54       12.76      1.76 o 
  -1  10   4        7.75        6.56      2.11 o 
   0  10   4      193.41      181.94      7.84 o 
   1  10   4       30.89       33.06      3.89 o 
   2  10   4        0.31        0.56      1.60 o 
   3  10   4       11.83       13.84      3.15 o 
  -5  11   4        3.89        2.09      1.33 o 
  -4  11   4       30.48       37.68      5.29 o 
  -3  11   4        6.05        6.35      1.56 o 
  -2  11   4       11.83       14.02      3.03 o 
  -1  11   4       88.03       96.71      6.06 o 
   0  11   4       14.32        8.55      2.55 o 
   1  11   4       40.96       41.07      4.48 o 
   2  11   4        1.46       -0.45      1.48 o 
  -4  12   4        5.93        6.81      1.72 o 
  -3  12   4        0.26        1.28      1.22 o 
  -2  12   4       13.21       13.81      3.24 o 
  -1  12   4        0.88       -0.39      1.81 o 
   0  12   4        8.51       15.35      3.27 o 
   1  12   4        0.30        1.13      1.78 o 
  -1 -12   5       18.05       20.94      3.44 o 
   0 -12   5       31.00       33.65      4.04 o 
   1 -12   5       14.74       18.12      3.44 o 
   2 -12   5        0.52        2.05      2.02 o 
   3 -12   5        7.75        8.61      2.70 o 
  -3 -11   5        2.55        2.67      2.49 o 
  -2 -11   5        2.92        7.72      2.58 o 
  -1 -11   5       27.37       30.44      3.71 o 
   0 -11   5       22.93       30.00      3.71 o 
   1 -11   5       43.95       40.84      4.07 o 
   2 -11   5        3.20        2.26      1.96 o 
   3 -11   5       16.07       13.81      3.24 o 
   4 -11   5       64.09       63.29      5.20 o 
  -4 -10   5        8.39        3.77      2.73 o 
  -3 -10   5        2.93        1.75      2.14 o 
  -2 -10   5        0.93        0.27      1.69 o 
  -1 -10   5        0.30        0.83      1.14 o 
   0 -10   5       53.91       57.77      4.31 o 
   1 -10   5      186.05      186.37      7.72 o 
   2 -10   5       82.46       76.33      5.02 o 
   3 -10   5       37.57       49.60      4.51 o 
   4 -10   5        8.36        8.88      2.49 o 
   5 -10   5        7.91       12.56      3.12 o 
  -4  -9   5        6.98        9.74      3.12 o 
  -3  -9   5       20.08       24.12      3.65 o 
  -2  -9   5       65.05       64.24      3.12 o 
  -1  -9   5       18.96       22.17      2.05 o 
   0  -9   5        0.13       -0.87      0.92 o 
   1  -9   5       59.09       64.69      4.28 o 
   2  -9   5       56.38       57.65      4.19 o 
   3  -9   5       71.33       83.94      5.17 o 
   4  -9   5       11.98       10.90      2.52 o 
   5  -9   5       72.74       66.38      5.20 o 
   6  -9   5        3.50        3.95      2.23 o 
  -5  -8   5        6.49        9.24      3.00 o 
  -4  -8   5        0.73        0.39      1.78 o 
  -3  -8   5        2.29        1.25      1.69 o 
  -2  -8   5       18.75       17.07      1.80 o 
  -1  -8   5        5.06        4.19      1.18 o 
   0  -8   5       12.81       19.23      1.72 o 
   1  -8   5      355.99      386.48      6.75 o 
   2  -8   5       27.23       25.99      3.00 o 
   3  -8   5       19.67       19.51      2.88 o 
   4  -8   5      244.77      222.02      8.50 o 
   5  -8   5       23.34       33.20      4.01 o 
   6  -8   5       83.63       89.94      6.06 o 
  -6  -7   5        0.36       -0.12      2.11 o 
  -5  -7   5        0.01        2.08      2.17 o 
  -4  -7   5        4.53        5.14      2.11 o 
  -3  -7   5       54.85       44.88      4.04 o 
  -2  -7   5       68.84       75.56      3.00 o 
  -1  -7   5       84.39       92.96      3.10 o 
   0  -7   5      137.16      149.35      4.13 o 
   1  -7   5       14.52       16.06      1.46 o 
   2  -7   5       25.16       19.93      1.60 o 
   3  -7   5        2.14        0.14      0.80 o 
   4  -7   5        5.83        3.47      1.78 o 
   5  -7   5        1.05        0.24      1.40 o 
   6  -7   5        8.91        7.75      2.49 o 
  -6  -6   5        0.18        2.97      2.38 o 
  -5  -6   5       52.74       45.00      4.75 o 
  -4  -6   5        0.21       -0.33      1.46 o 
  -3  -6   5       28.09       30.09      3.33 o 
  -2  -6   5       24.36       22.22      1.65 o 
  -1  -6   5       32.34       32.02      3.33 o 
   0  -6   5       83.68       78.87      2.97 o 
   1  -6   5      168.90      166.97      3.82 o 
   2  -6   5       12.68       15.74      2.06 o 
   3  -6   5       14.38       16.38      1.56 o 
   4  -6   5      145.38      139.34      4.74 o 
   5  -6   5        0.41        0.18      1.25 o 
   6  -6   5       46.59       49.63      4.66 o 
   7  -6   5       43.48       50.99      5.02 o 
  -6  -5   5        8.22        6.38      2.67 o 
  -5  -5   5        1.48        1.63      1.84 o 
  -4  -5   5      222.70      215.81      8.20 o 
  -3  -5   5        7.16        8.55      1.93 o 
  -2  -5   5        1.47        3.10      0.79 o 
  -1  -5   5      283.10      262.70     10.69 o 
   0  -5   5        1.47        1.70      1.69 o 
   1  -5   5     1037.95      999.98     11.59 o 
   2  -5   5       22.44       21.04      1.49 o 
   3  -5   5      143.45      143.81      3.63 o 
   4  -5   5       37.16       28.09      1.96 o 
   5  -5   5        0.02        0.74      0.93 o 
   6  -5   5       27.34       28.60      3.71 o 
   7  -5   5       18.63       17.55      3.47 o 
  -7  -4   5        6.21        5.49      2.73 o 
  -6  -4   5        0.10       -1.22      1.57 o 
  -5  -4   5      132.36      133.41      6.80 o 
  -4  -4   5       13.25       14.14      1.53 o 
  -3  -4   5       75.97       68.37      2.47 o 
  -2  -4   5      146.85      183.57      5.24 o 
  -1  -4   5      226.37      249.16      4.21 o 
   0  -4   5        2.77        0.74      0.50 o 
   1  -4   5        0.01       -0.03      0.50 o 
   2  -4   5        4.26        4.07      0.84 o 
   3  -4   5      218.83      231.73      5.26 o 
   4  -4   5      119.97      109.71      3.40 o 
   5  -4   5       83.11       69.33      3.79 o 
   6  -4   5       42.72       39.48      2.64 o 
   7  -4   5       10.47       10.22      2.67 o 
  -7  -3   5       12.92        8.26      2.94 o 
  -6  -3   5        0.08        0.80      1.66 o 
  -5  -3   5       10.90       16.10      2.91 o 
  -4  -3   5       99.35      102.90      6.27 o 
  -3  -3   5        0.29       -0.48      0.65 o 
  -2  -3   5      226.34      188.85      4.20 o 
  -1  -3   5      201.15      229.21      3.63 o 
   0  -3   5      118.50       97.18      2.28 o 
   1  -3   5       56.27       52.66      2.41 o 
   2  -3   5      399.92      402.04      5.91 o 
   3  -3   5      149.84      145.11      4.81 o 
   4  -3   5      439.72      436.28      9.72 o 
   5  -3   5      723.07      740.70     14.55 o 
   6  -3   5      145.69      160.95      6.62 o 
   7  -3   5       33.88       32.47      2.65 o 
  -7  -2   5       11.18        9.50      2.85 o 
  -6  -2   5        2.47        2.17      1.84 o 
  -5  -2   5        5.45        3.02      1.00 o 
  -4  -2   5       10.15       11.43      1.92 o 
  -3  -2   5       47.25       50.42      2.03 o 
  -2  -2   5     1476.60     1384.83     13.67 o 
  -1  -2   5      133.47      116.55      2.72 o 
   0  -2   5        7.98       13.06      0.89 o 
   1  -2   5      145.83      144.90      4.25 o 
   2  -2   5      164.48      181.66      5.05 o 
   3  -2   5      540.06      523.54     10.23 o 
   4  -2   5        5.83        4.19      1.40 o 
   5  -2   5      243.99      251.89      7.82 o 
   6  -2   5       29.22       24.26      2.97 o 
   7  -2   5       13.34       10.57      2.58 o 
  -7  -1   5        1.42       -1.54      1.72 o 
  -6  -1   5       40.65       34.84      2.31 o 
  -5  -1   5       93.49       93.39      3.19 o 
  -4  -1   5       76.79       97.24      3.10 o 
  -3  -1   5      146.19      157.17      3.48 o 
  -2  -1   5      878.09      871.35      9.43 o 
  -1  -1   5      630.45      625.39      7.15 o 
   0  -1   5      418.00      404.95      7.62 o 
   1  -1   5       13.32       15.98      1.54 o 
   2  -1   5       23.69       21.24      1.84 o 
   3  -1   5      169.01      181.67      5.62 o 
   4  -1   5        3.07        4.28      1.43 o 
   5  -1   5      166.83      182.42      6.77 o 
   6  -1   5        6.44        4.16      1.87 o 
   7  -1   5       27.54       29.61      3.71 o 
  -7   0   5       17.39       16.78      3.18 o 
  -6   0   5        9.88        9.12      1.53 o 
  -5   0   5        1.90        1.15      0.86 o 
  -4   0   5       34.01       28.81      1.75 o 
  -3   0   5       72.15       73.08      2.33 o 
  -2   0   5      212.74      225.63      3.88 o 
  -1   0   5      391.49      361.01      4.85 o 
   0   0   5     1773.54     1688.33     19.21 o 
   1   0   5      149.39      199.39      4.99 o 
   2   0   5       10.78        9.27      1.43 o 
   3   0   5       37.76       29.31      2.32 o 
   4   0   5      579.76      567.26     12.08 o 
   5   0   5      268.05      278.95      8.62 o 
   6   0   5       20.53       16.04      2.79 o 
   7   0   5        0.57       -0.24      1.57 o 
  -7   1   5       11.17       14.01      2.00 o 
  -6   1   5      102.55      107.73      3.81 o 
  -5   1   5      105.11      119.89      3.71 o 
  -4   1   5      117.99      111.67      3.74 o 
  -3   1   5        3.18        0.40      0.56 o 
  -2   1   5      141.80      160.35      4.40 o 
  -1   1   5     1895.02     1974.12     13.91 o 
   0   1   5       24.51       44.52      1.21 o 
   1   1   5       74.46       63.75      2.79 o 
   2   1   5      414.12      454.59      9.07 o 
   3   1   5      406.95      412.22      9.31 o 
   4   1   5      112.66      111.64      5.05 o 
   5   1   5       73.37       67.69      3.17 o 
   6   1   5        5.26        8.27      1.63 o 
   7   1   5        4.64        4.94      1.65 o 
  -8   2   5        6.90        4.99      2.58 o 
  -7   2   5        0.20        2.85      1.90 o 
  -6   2   5        1.28       -0.03      0.97 o 
  -5   2   5       36.77       37.07      2.13 o 
  -4   2   5      262.36      270.46      5.85 o 
  -3   2   5        0.71        0.68      0.41 o 
  -2   2   5      274.23      268.28      3.97 o 
  -1   2   5       11.97       12.08      0.70 o 
   0   2   5     1228.47     1262.16      9.69 o 
   1   2   5     1075.47     1231.29      9.77 o 
   2   2   5      211.98      196.14      4.09 o 
   3   2   5       44.67       51.51      2.31 o 
   4   2   5        7.66        4.81      1.13 o 
   5   2   5        8.56        4.25      1.27 o 
   6   2   5        0.01       -0.94      0.99 o 
   7   2   5        0.19       -0.07      1.30 o 
  -8   3   5        2.27        0.83      2.11 o 
  -7   3   5        0.06       -0.15      1.60 o 
  -6   3   5        0.02        0.12      1.46 o 
  -5   3   5      102.67       90.04      4.60 o 
  -4   3   5      113.75      113.95      2.40 o 
  -3   3   5       92.40       92.14      2.16 o 
  -2   3   5       19.27       20.21      1.07 o 
  -1   3   5     2395.00     2359.93     16.61 o 
   0   3   5      218.06      214.25      2.87 o 
   1   3   5      434.59      385.81      4.25 o 
   2   3   5      456.48      518.58      6.18 o 
   3   3   5      139.70      152.04      4.03 o 
   4   3   5        0.04        0.15      0.82 o 
   5   3   5        9.45       12.17      1.75 o 
   6   3   5       58.80       58.65      3.51 o 
   7   3   5        4.10        3.51      1.73 o 
  -7   4   5       45.06       51.41      4.57 o 
  -6   4   5        7.75        5.85      1.99 o 
  -5   4   5        0.35        0.92      1.51 o 
  -4   4   5       71.72       80.22      2.71 o 
  -3   4   5      138.11      124.86      2.31 o 
  -2   4   5      124.15      146.39      2.37 o 
  -1   4   5       95.81       62.47      1.54 o 
   0   4   5      332.28      386.57      4.29 o 
   1   4   5       14.95       19.60      1.43 o 
   2   4   5        1.68        0.05      0.49 o 
   3   4   5       14.07       15.95      1.34 o 
   4   4   5       12.89       10.88      1.71 o 
   5   4   5        0.01       -0.77      0.89 o 
   6   4   5        6.74        1.91      1.25 o 
  -7   5   5        0.25       -0.83      1.46 o 
  -6   5   5       59.73       54.80      4.22 o 
  -5   5   5      172.02      182.67      4.62 o 
  -4   5   5       45.11       43.50      2.25 o 
  -3   5   5        0.08       -0.93      1.17 o 
  -2   5   5       55.64       60.70      1.47 o 
  -1   5   5       44.03       52.77      1.93 o 
   0   5   5      303.60      335.92      4.09 o 
   1   5   5      563.89      593.77      7.72 o 
   2   5   5       17.72       17.59      1.67 o 
   3   5   5        0.02       -0.44      0.55 o 
   4   5   5        7.61       10.90      1.34 o 
   5   5   5        2.12        0.24      0.97 o 
   6   5   5        2.45        0.55      1.47 o 
  -7   6   5       12.15       13.63      3.06 o 
  -6   6   5        3.36        1.90      1.81 o 
  -5   6   5       75.19       76.29      3.25 o 
  -4   6   5       53.01       49.66      2.49 o 
  -3   6   5        4.12        4.06      1.03 o 
  -2   6   5      630.19      646.72      8.76 o 
  -1   6   5       76.02       84.21      1.92 o 
   0   6   5      380.67      349.00      5.37 o 
   1   6   5       22.10       17.80      1.24 o 
   2   6   5        1.66       -0.20      0.59 o 
   3   6   5      440.91      387.09      8.02 o 
   4   6   5       52.99       55.93      2.54 o 
   5   6   5        0.47        0.42      1.07 o 
   6   6   5        8.34        6.88      1.95 o 
  -7   7   5        5.20        2.91      2.23 o 
  -6   7   5       49.92       47.67      4.37 o 
  -5   7   5       37.96       39.67      2.59 o 
  -4   7   5        4.52        4.37      1.25 o 
  -3   7   5      325.85      330.30      6.35 o 
  -2   7   5       27.83       28.81      5.78 o 
  -1   7   5        3.46        4.72      1.04 o 
   0   7   5       52.09       49.43      1.66 o 
   1   7   5      260.36      266.42      4.35 o 
   2   7   5        0.73        1.80      0.76 o 
   3   7   5      103.64      102.34      3.10 o 
   4   7   5        7.71        5.74      1.19 o 
   5   7   5        0.84        2.05      1.29 o 
  -6   8   5        0.11        0.50      1.72 o 
  -5   8   5        3.17        6.58      1.51 o 
  -4   8   5      279.88      288.64      7.67 o 
  -3   8   5       91.78      101.07      3.66 o 
  -2   8   5        0.40        1.03      1.97 o 
  -1   8   5      181.06      185.84      4.52 o 
   0   8   5       28.94       29.85      3.21 o 
   1   8   5        0.32        1.72      1.07 o 
   2   8   5       33.69       37.38      2.23 o 
   3   8   5       22.59       23.18      1.79 o 
   4   8   5       23.94       29.15      2.16 o 
   5   8   5        0.04        2.40      1.19 o 
  -6   9   5       21.06       21.83      3.59 o 
  -5   9   5       57.96       52.02      3.08 o 
  -4   9   5        4.95        1.40      1.07 o 
  -3   9   5       35.69       31.95      2.44 o 
  -2   9   5       67.31       54.50      2.76 o 
  -1   9   5      154.82      160.48      6.95 o 
   0   9   5       20.23       15.35      2.79 o 
   1   9   5       56.03       58.42      4.60 o 
   2   9   5       48.61       40.33      4.25 o 
   3   9   5        0.00       -0.71      0.71 o 
   4   9   5        0.23        0.99      0.97 o 
  -5  10   5        8.77        5.52      1.59 o 
  -4  10   5        9.55        9.92      2.29 o 
  -3  10   5        2.66        3.34      1.28 o 
  -2  10   5        0.46       -0.58      0.95 o 
  -1  10   5       76.72       74.08      5.26 o 
   0  10   5       14.22       13.96      2.85 o 
   1  10   5       22.98       24.12      3.68 o 
   2  10   5        4.81        5.97      2.23 o 
   3  10   5        5.22        4.63      2.17 o 
  -5  11   5       21.08       26.70      2.75 o 
  -4  11   5        4.77        3.37      1.32 o 
  -3  11   5       26.70       26.62      4.54 o 
  -2  11   5        0.21        0.71      1.57 o 
  -1  11   5       50.21       51.11      4.90 o 
   0  11   5        2.23        2.85      1.96 o 
   1  11   5       19.69       18.62      3.42 o 
   2  11   5       25.15       26.55      4.13 o 
  -3  12   5       17.34       13.72      3.30 o 
  -2  12   5       19.88       18.29      3.56 o 
  -1  12   5        3.71        5.26      2.49 o 
   0  12   5        0.77        1.60      1.99 o 
   1  12   5       13.87       17.37      3.59 o 
   0 -12   6        1.02       -0.27      1.72 o 
   1 -12   6        2.64        0.68      1.93 o 
   2 -12   6        6.88        6.12      2.64 o 
   3 -12   6        1.63        4.37      2.23 o 
  -2 -11   6        1.06        1.78      2.05 o 
  -1 -11   6        0.39        0.86      1.57 o 
   0 -11   6       23.64       19.90      3.21 o 
   1 -11   6        0.17        2.02      1.66 o 
   2 -11   6        0.22       -1.84      1.43 o 
   3 -11   6       11.46       14.52      3.18 o 
   4 -11   6       22.23       20.05      3.65 o 
  -3 -10   6       15.12       13.78      3.18 o 
  -2 -10   6        0.11       -0.06      1.63 o 
  -1 -10   6        2.30        2.33      1.23 o 
   0 -10   6      212.59      225.86      8.23 o 
   1 -10   6        3.90        6.59      2.02 o 
   2 -10   6        0.03       -1.37      1.37 o 
   3 -10   6       41.86       45.14      4.34 o 
   4 -10   6       15.37       17.49      3.30 o 
   5 -10   6       28.63       28.27      4.22 o 
  -4  -9   6        0.27        0.65      2.14 o 
  -3  -9   6        0.07        1.13      1.72 o 
  -2  -9   6        0.37        4.07      1.96 o 
  -1  -9   6        1.24        0.18      0.97 o 
   0  -9   6       90.86       90.60      3.48 o 
   1  -9   6        5.33        5.64      1.33 o 
   2  -9   6      185.26      181.85      7.25 o 
   3  -9   6      149.09      127.95      6.45 o 
   4  -9   6        0.73       -1.51      1.22 o 
   5  -9   6        0.14       -1.10      1.43 o 
  -5  -8   6        7.31        4.78      2.82 o 
  -4  -8   6        5.43       10.96      2.79 o 
  -3  -8   6        9.47       11.37      2.73 o 
  -2  -8   6        0.87        2.49      1.60 o 
  -1  -8   6       46.11       51.36      2.61 o 
   0  -8   6        2.48        0.49      0.91 o 
   1  -8   6       25.65       23.57      3.73 o 
   2  -8   6      108.39      122.42      3.81 o 
   3  -8   6      108.22      107.95      5.67 o 
   4  -8   6       86.13      106.66      6.06 o 
   5  -8   6       11.25       16.16      3.15 o 
   6  -8   6       88.51       95.82      6.53 o 
  -5  -7   6        0.12       -1.46      1.69 o 
  -4  -7   6       11.50       13.63      3.09 o 
  -3  -7   6       55.78       56.64      4.40 o 
  -2  -7   6       24.23       25.87      3.12 o 
  -1  -7   6       34.31       31.08      2.00 o 
   0  -7   6       74.60       72.24      2.79 o 
   1  -7   6        0.40        0.79      1.04 o 
   2  -7   6       88.96       86.21      3.01 o 
   3  -7   6        2.50        1.72      0.96 o 
   4  -7   6      216.46      224.38      8.35 o 
   5  -7   6       22.93       22.72      3.42 o 
   6  -7   6       26.21       25.90      3.95 o 
  -6  -6   6        0.85       -0.27      2.14 o 
  -5  -6   6        8.62       12.65      3.06 o 
  -4  -6   6       11.92       12.62      2.88 o 
  -3  -6   6        2.43        3.24      1.63 o 
  -2  -6   6       83.54       80.53      4.51 o 
  -1  -6   6       37.46       47.70      2.79 o 
   0  -6   6       18.12       22.61      1.58 o 
   1  -6   6      389.51      363.10      6.09 o 
   2  -6   6       36.42       43.65      2.08 o 
   3  -6   6        0.00       -0.12      0.74 o 
   4  -6   6       38.17       38.16      3.89 o 
   5  -6   6       71.01       60.35      4.57 o 
   6  -6   6        7.44        6.53      2.41 o 
   7  -6   6       49.29       48.56      5.08 o 
  -6  -5   6        1.15        2.26      2.11 o 
  -5  -5   6       22.49       17.73      3.36 o 
  -4  -5   6        0.17        0.65      1.48 o 
  -3  -5   6        0.70        0.50      1.25 o 
  -2  -5   6        6.11        8.17      1.04 o 
  -1  -5   6       98.71      135.67      3.31 o 
   0  -5   6      176.77      162.08      7.64 o 
   1  -5   6      900.79      912.78     14.65 o 
   2  -5   6      176.46      160.57      3.82 o 
   3  -5   6       66.54       62.67      2.55 o 
   4  -5   6        6.66        9.83      1.46 o 
   5  -5   6        1.13        1.70      1.02 o 
   6  -5   6       37.97       45.80      4.51 o 
   7  -5   6       16.10        7.72      2.55 o 
  -7  -4   6        2.59        0.48      2.17 o 
  -6  -4   6        3.88        7.13      2.76 o 
  -5  -4   6      183.49      175.76      7.84 o 
  -4  -4   6        1.25        1.84      1.04 o 
  -3  -4   6       68.68       73.40      2.78 o 
  -2  -4   6       18.74       18.80      1.53 o 
  -1  -4   6       45.70       46.24      1.81 o 
   0  -4   6       34.67       30.49      3.94 o 
   1  -4   6       10.38       10.17      1.97 o 
   2  -4   6      125.53      149.02      6.51 o 
   3  -4   6      239.95      248.93      5.07 o 
   4  -4   6      754.87      740.60     10.30 o 
   5  -4   6       28.20       27.52      2.24 o 
   6  -4   6        0.92        2.07      1.24 o 
   7  -4   6       13.64       12.98      3.06 o 
  -7  -3   6        3.59        8.76      3.06 o 
  -6  -3   6        2.20        4.01      2.23 o 
  -5  -3   6        1.28       -1.17      0.88 o 
  -4  -3   6       34.16       31.01      2.27 o 
  -3  -3   6      152.75      158.35      3.84 o 
  -2  -3   6     2506.40     2362.24     29.19 o 
  -1  -3   6      149.64      123.58      2.61 o 
   0  -3   6        8.38       17.81      1.11 o 
   1  -3   6       38.69       42.08      1.75 o 
   2  -3   6      177.27      185.25      5.41 o 
   3  -3   6      110.49      121.59      4.66 o 
   4  -3   6      427.22      421.08      9.90 o 
   5  -3   6       11.01        9.09      2.11 o 
   6  -3   6       33.48       28.21      3.30 o 
   7  -3   6       30.17       24.15      3.89 o 
  -7  -2   6        3.25        4.16      2.32 o 
  -6  -2   6        0.00        4.66      2.05 o 
  -5  -2   6       23.04       20.26      1.78 o 
  -4  -2   6        2.03        1.00      1.38 o 
  -3  -2   6      430.98      400.40      6.30 o 
  -2  -2   6     3206.99     3004.80     26.31 o 
  -1  -2   6      163.53      137.77      7.25 o 
   0  -2   6      199.03      181.46      3.25 o 
   1  -2   6       36.19       36.92      2.35 o 
   2  -2   6      172.24      147.36      4.81 o 
   3  -2   6      257.08      270.61      7.22 o 
   4  -2   6       49.89       49.16      3.36 o 
   5  -2   6       87.23       90.06      4.87 o 
   6  -2   6       94.01      103.25      5.61 o 
   7  -2   6       20.38       28.04      3.65 o 
  -7  -1   6        6.40        4.90      2.26 o 
  -6  -1   6        2.57        3.17      2.46 o 
  -5  -1   6        1.01        0.05      0.80 o 
  -4  -1   6       77.90       75.30      2.71 o 
  -3  -1   6      211.39      214.29      4.31 o 
  -2  -1   6        4.07        2.89      1.63 o 
  -1  -1   6      310.47      318.32      4.89 o 
   0  -1   6      524.34      469.57      8.93 o 
   1  -1   6      237.26      236.60      5.92 o 
   2  -1   6       25.86       18.09      1.90 o 
   3  -1   6       20.78       23.17      2.32 o 
   4  -1   6       40.45       43.10      3.24 o 
   5  -1   6      114.94      109.61      5.44 o 
   6  -1   6       26.20       23.76      3.24 o 
   7  -1   6        8.79        4.51      2.32 o 
  -7   0   6       30.71       36.20      4.19 o 
  -6   0   6        5.88        5.91      1.45 o 
  -5   0   6      103.10       94.11      6.12 o 
  -4   0   6        4.92        6.47      1.07 o 
  -3   0   6      155.52      168.46      3.74 o 
  -2   0   6      301.70      308.29      4.92 o 
  -1   0   6      199.32      180.36      4.86 o 
   0   0   6     1271.55     1287.57     12.49 o 
   1   0   6      378.30      381.16      7.85 o 
   2   0   6      179.26      191.35      5.59 o 
   3   0   6      195.94      204.41      6.36 o 
   4   0   6       44.57       44.22      3.39 o 
   5   0   6       96.92       96.30      5.23 o 
   6   0   6       28.91       31.30      3.59 o 
   7   0   6        5.29        1.31      1.72 o 
  -7   1   6        5.21        2.32      1.90 o 
  -6   1   6       73.79       75.66      4.08 o 
  -5   1   6      120.68      112.07      3.57 o 
  -4   1   6       18.52       23.27      1.66 o 
  -3   1   6        1.09        2.19      0.72 o 
  -2   1   6      460.16      414.34      5.85 o 
  -1   1   6      403.41      352.25      3.86 o 
   0   1   6      161.69      136.53      2.29 o 
   1   1   6      277.95      198.76      5.35 o 
   3   1   6       69.76       61.13      3.51 o 
   4   1   6      184.37      164.60      6.39 o 
   5   1   6      171.65      159.98      6.80 o 
   6   1   6        0.30       -0.03      1.43 o 
   7   1   6       22.22       19.04      3.62 o 
  -7   2   6        6.08        6.59      2.35 o 
  -6   2   6        1.42        1.75      1.54 o 
  -5   2   6      102.51      106.30      3.47 o 
  -4   2   6      106.40      113.16      7.32 o 
  -3   2   6        1.80        1.82      0.80 o 
  -2   2   6       40.13       54.43      1.41 o 
  -1   2   6      322.78      351.10      3.94 o 
   0   2   6      398.28      361.33      6.50 o 
   1   2   6      606.96      570.67      5.78 o 
   2   2   6       32.77       35.49      2.55 o 
   3   2   6       23.27       23.73      2.52 o 
   4   2   6       13.15        7.48      1.78 o 
   5   2   6      165.59      150.35      6.65 o 
   6   2   6       20.40       23.11      3.36 o 
   7   2   6        1.19        0.27      1.81 o 
  -7   3   6        2.31        1.37      1.90 o 
  -6   3   6       60.14       71.88      4.63 o 
  -5   3   6       83.02       80.58      4.63 o 
  -4   3   6       22.70       22.36      1.58 o 
  -3   3   6        7.15       16.60      1.34 o 
  -2   3   6       59.81       70.29      1.68 o 
  -1   3   6        7.12       14.22      0.87 o 
   0   3   6        3.63        6.30      0.68 o 
   1   3   6       71.38       61.07      1.66 o 
   2   3   6      308.34      286.54     10.58 o 
   3   3   6       38.14       38.73      3.00 o 
   4   3   6        6.59       13.39      4.90 o 
   5   3   6       16.27       21.27      3.30 o 
   6   3   6       54.33       50.43      3.45 o 
  -7   4   6       17.74       19.13      3.33 o 
  -6   4   6       98.42      106.43      5.88 o 
  -5   4   6       56.87       61.33      4.25 o 
  -4   4   6      118.23      108.40      3.20 o 
  -3   4   6       40.59       39.53      1.39 o 
  -2   4   6      111.93      100.33      2.07 o 
  -1   4   6      137.22      153.36      2.59 o 
   0   4   6      585.37      583.93      5.88 o 
   1   4   6       47.07       52.79      1.60 o 
   2   4   6      579.34      612.70      8.87 o 
   3   4   6        1.67        2.24      0.73 o 
   4   4   6       10.52       10.67      1.58 o 
   5   4   6        1.36        0.96      1.59 o 
   6   4   6        1.30        3.91      1.45 o 
  -7   5   6       21.35       23.82      3.71 o 
  -6   5   6       37.21       38.82      3.95 o 
  -5   5   6      147.13      141.55      6.33 o 
  -4   5   6      189.44      187.28      4.47 o 
  -3   5   6       91.75       92.86      3.03 o 
  -2   5   6       78.36       85.06      2.71 o 
  -1   5   6      184.60      197.83      3.06 o 
   0   5   6        6.66        7.50      0.79 o 
   1   5   6       19.84       21.62      1.19 o 
   2   5   6        3.68        4.27      1.03 o 
   3   5   6      163.80      157.51      3.74 o 
   4   5   6      143.95      143.22      4.63 o 
   5   5   6       11.28        9.04      3.10 o 
   6   5   6        1.23        1.00      1.26 o 
  -7   6   6       13.27       13.66      3.00 o 
  -6   6   6       22.90       21.74      3.39 o 
  -5   6   6        1.06        0.83      1.51 o 
  -4   6   6       53.56       58.61      6.61 o 
  -3   6   6        2.04        1.23      1.89 o 
  -2   6   6      376.68      386.43      6.46 o 
  -1   6   6       13.08        9.91      1.24 o 
   0   6   6        1.37        2.00      0.77 o 
   1   6   6        8.63        7.67      1.34 o 
   2   6   6      399.33      370.78      6.56 o 
   3   6   6      214.75      226.73      4.68 o 
   4   6   6       11.12        7.51      1.27 o 
   5   6   6        2.94        2.59      1.31 o 
  -7   7   6        1.39        4.34      2.29 o 
  -6   7   6        8.29        6.68      2.41 o 
  -5   7   6       36.41       48.83      4.22 o 
  -4   7   6      450.96      473.88     10.46 o 
  -3   7   6      136.73      141.65      4.18 o 
  -2   7   6        7.69        7.68      1.77 o 
  -1   7   6      212.47      203.23      4.58 o 
   0   7   6       41.37       36.17      3.36 o 
   1   7   6       90.05       87.59      3.16 o 
   2   7   6       35.44       32.71      1.84 o 
   3   7   6        0.76        2.16      0.86 o 
   4   7   6        5.19        4.73      1.21 o 
   5   7   6       53.93       55.79      4.35 o 
  -6   8   6       11.88       11.34      2.76 o 
  -5   8   6       38.40       31.58      2.50 o 
  -4   8   6       99.76      105.62      3.87 o 
  -3   8   6        3.52        1.76      1.84 o 
  -2   8   6       13.80       13.45      1.62 o 
  -1   8   6        0.01        0.19      0.84 o 
   0   8   6       62.40       66.59      4.46 o 
   1   8   6       33.53       31.33      3.47 o 
   2   8   6        0.89        0.59      0.74 o 
   3   8   6       19.71       21.99      1.81 o 
   4   8   6        7.23        7.67      1.45 o 
  -6   9   6        3.47        3.44      1.99 o 
  -5   9   6       16.01       18.03      2.23 o 
  -4   9   6       52.22       50.24      3.06 o 
  -3   9   6       86.61       84.33      4.28 o 
  -2   9   6       56.90       57.15      2.86 o 
  -1   9   6       75.61       77.85      4.96 o 
   0   9   6      103.21      108.98      5.97 o 
   1   9   6       62.62       58.72      4.72 o 
   2   9   6       22.43       26.70      3.71 o 
   3   9   6        7.11        8.37      1.29 o 
   4   9   6        0.90        1.81      1.34 o 
  -5  10   6       42.85       45.14      3.34 o 
  -4  10   6        0.50        0.82      1.11 o 
  -3  10   6      125.05      111.57      4.19 o 
  -2  10   6       24.67       32.80      2.43 o 
  -1  10   6       81.35       81.35      5.38 o 
   0  10   6       96.85       89.35      5.88 o 
   1  10   6        6.32        2.41      1.96 o 
   2  10   6        2.17        3.30      1.90 o 
   3  10   6        2.97       -0.80      1.84 o 
  -4  11   6        0.11        1.42      1.26 o 
  -3  11   6        0.35       -1.40      1.63 o 
  -2  11   6       22.63       19.99      3.53 o 
  -1  11   6        4.82        2.32      1.99 o 
   0  11   6        2.14        4.37      2.35 o 
   1  11   6        4.65        3.53      2.23 o 
   2  11   6        8.88       12.95      3.21 o 
  -3  12   6       30.69       33.80      4.43 o 
  -2  12   6       20.52       30.08      4.40 o 
  -1  12   6        1.85        3.44      2.32 o 
   0  12   6       12.93       13.93      3.39 o 
   0 -12   7       36.71       32.13      4.07 o 
   1 -12   7       28.48       26.11      3.77 o 
   2 -12   7       10.04        9.89      2.76 o 
  -2 -11   7        0.75        3.65      2.32 o 
   0 -11   7       51.49       56.04      4.57 o 
   1 -11   7        1.64       -0.18      1.63 o 
   2 -11   7        2.45        0.80      1.75 o 
   3 -11   7        0.35        0.03      1.57 o 
  -3 -10   7        8.16        8.23      2.82 o 
  -2 -10   7       23.67       15.12      3.33 o 
  -1 -10   7       18.13       18.00      3.00 o 
   0 -10   7       24.51       20.67      3.09 o 
   1 -10   7        0.53        0.98      1.66 o 
   2 -10   7        3.89        5.91      2.14 o 
   3 -10   7        2.53        1.01      1.78 o 
   4 -10   7       32.45       31.57      4.19 o 
  -4  -9   7        2.29        2.41      2.08 o 
  -3  -9   7        1.38        1.28      1.69 o 
  -2  -9   7       25.93       25.01      3.42 o 
  -1  -9   7       16.68       16.07      2.91 o 
   0  -9   7       90.55       94.86      3.65 o 
   1  -9   7       49.21       52.31      2.82 o 
   2  -9   7       68.56       68.05      4.54 o 
   3  -9   7      115.24      106.96      6.00 o 
   4  -9   7        1.13        1.63      1.81 o 
   5  -9   7       24.22       24.20      3.95 o 
  -5  -8   7        0.00        1.07      2.02 o 
  -4  -8   7        7.77       10.69      2.97 o 
  -3  -8   7        6.87        6.12      2.23 o 
  -2  -8   7        2.86        3.24      1.84 o 
  -1  -8   7        0.15        0.02      0.85 o 
   0  -8   7       21.81       19.82      1.83 o 
   1  -8   7      151.76      147.55      4.24 o 
   2  -8   7        5.97        7.68      2.44 o 
   3  -8   7       11.19       14.55      2.58 o 
   4  -8   7        0.12        3.33      1.84 o 
   5  -8   7        3.33        5.17      2.29 o 
   6  -8   7        6.22        6.00      2.73 o 
  -5  -7   7        1.21        0.27      1.90 o 
  -4  -7   7       12.34       17.85      3.53 o 
  -3  -7   7        1.02        1.63      1.66 o 
  -2  -7   7        5.75        5.23      1.90 o 
  -1  -7   7       34.17       32.98      2.07 o 
   0  -7   7      124.05      122.45      3.67 o 
   1  -7   7      129.46      142.47      4.00 o 
   2  -7   7      343.97      346.32     15.49 o 
   3  -7   7      104.82      107.84      3.65 o 
   4  -7   7       11.26       12.35      2.55 o 
   5  -7   7       98.09       97.99      6.15 o 
   6  -7   7       69.24       68.19      5.44 o 
  -6  -6   7        5.17       10.28      3.42 o 
  -5  -6   7        1.65        0.98      1.81 o 
  -4  -6   7        6.06        2.85      1.78 o 
  -3  -6   7       61.70       69.86      4.63 o 
  -2  -6   7        0.04        1.07      1.16 o 
  -1  -6   7        2.38        6.93      1.59 o 
   0  -6   7      153.90      143.35      5.30 o 
   1  -6   7      284.45      323.08      5.87 o 
   2  -6   7       61.07       55.02      2.48 o 
   3  -6   7       43.11       40.02      2.35 o 
   4  -6   7       26.38       18.88      1.93 o 
   5  -6   7       38.97       31.51      3.83 o 
   6  -6   7        0.83        4.75      2.26 o 
  -6  -5   7        0.19       -1.04      1.93 o 
  -5  -5   7        1.24       -1.81      1.46 o 
  -4  -5   7        8.20       13.75      2.82 o 
  -3  -5   7        0.01        2.26      1.46 o 
  -2  -5   7        0.03       -0.92      0.92 o 
  -1  -5   7        9.04       11.10      1.18 o 
   0  -5   7       39.66       38.90      1.90 o 
   1  -5   7       37.53       37.48      1.94 o 
   2  -5   7       34.09       33.83      1.94 o 
   3  -5   7       34.74       36.91      2.24 o 
   4  -5   7        3.07        2.15      1.09 o 
   5  -5   7       99.97      101.73      3.87 o 
   6  -5   7       36.05       32.31      4.04 o 
  -6  -4   7        4.75        5.82      2.67 o 
  -5  -4   7       46.39       40.39      4.34 o 
  -4  -4   7       65.22       63.70      4.65 o 
  -3  -4   7       78.81       79.49      3.04 o 
  -2  -4   7        0.28       -0.62      0.86 o 
  -1  -4   7        0.74        0.12      0.54 o 
   0  -4   7       13.48       15.94      1.27 o 
   1  -4   7      799.62      751.88      9.33 o 
   2  -4   7      133.22      130.82      3.55 o 
   3  -4   7      654.03      631.61      9.04 o 
   4  -4   7      430.03      409.80      7.42 o 
   5  -4   7      223.32      202.56      7.53 o 
   6  -4   7       78.02       66.67      3.44 o 
   7  -4   7        0.54        2.11      1.99 o 
  -7  -3   7        8.05        6.95      2.79 o 
  -6  -3   7        0.15       -2.09      1.40 o 
  -5  -3   7        6.29       11.91      1.65 o 
  -4  -3   7       12.03       15.56      1.65 o 
  -3  -3   7       86.75       92.79      3.10 o 
  -2  -3   7      366.85      382.29     12.71 o 
  -1  -3   7      349.98      408.19      7.42 o 
   0  -3   7      302.31      318.35      4.96 o 
   1  -3   7       15.71       17.19      1.33 o 
   2  -3   7        0.25       -0.06      0.98 o 
   3  -3   7       13.05       15.21      2.14 o 
   4  -3   7        1.56        2.35      1.54 o 
   5  -3   7      139.40      136.23      6.06 o 
   6  -3   7        2.33        0.45      1.60 o 
   7  -3   7        1.80        5.91      2.38 o 
  -7  -2   7        0.87        0.98      2.05 o 
  -6  -2   7        2.04       -0.95      1.63 o 
  -5  -2   7        1.77        0.53      1.26 o 
  -4  -2   7        1.95        3.96      1.12 o 
  -3  -2   7      183.60      186.47      4.49 o 
  -2  -2   7      500.22      470.77      6.96 o 
  -1  -2   7      118.53      101.33      3.35 o 
   0  -2   7       58.73       61.26      1.96 o 
   1  -2   7        3.96        2.79      1.07 o 
   2  -2   7       17.49       23.52      2.35 o 
   3  -2   7      105.39      107.95      4.66 o 
   4  -2   7      758.33      741.43     14.70 o 
   5  -2   7        0.18       -0.33      1.25 o 
   6  -2   7      128.62      131.33      6.54 o 
   7  -2   7       32.95       34.09      4.19 o 
  -7  -1   7        1.72        0.86      2.02 o 
  -6  -1   7        7.95        8.25      1.63 o 
  -5  -1   7        0.61        0.03      0.94 o 
  -4  -1   7       31.34       31.67      2.00 o 
  -3  -1   7       18.70       19.22      3.37 o 
  -2  -1   7     2263.56     2161.84     34.77 o 
  -1  -1   7     1426.61     1515.29     15.01 o 
   0  -1   7       42.95       53.49      2.97 o 
   1  -1   7      883.33      860.33     14.18 o 
   2  -1   7        0.98        0.24      0.83 o 
   3  -1   7       23.43       23.91      2.52 o 
   4  -1   7       80.00       78.06      4.40 o 
   5  -1   7        0.62        0.50      1.40 o 
   6  -1   7       18.00       19.39      3.18 o 
   7  -1   7        0.00        0.36      1.84 o 
  -7   0   7       37.28       35.58      2.84 o 
  -6   0   7        0.24       -1.01      0.94 o 
  -5   0   7        1.84        1.34      0.97 o 
  -4   0   7        4.92        4.47      1.00 o 
  -3   0   7      188.30      177.57      4.03 o 
  -2   0   7      210.92      240.11      5.77 o 
  -1   0   7       13.44       27.50      4.45 o 
   0   0   7       94.00      107.92      2.80 o 
   1   0   7      662.50      676.80     12.09 o 
   2   0   7      125.23      136.49      4.93 o 
   3   0   7       36.82       51.95      3.42 o 
   4   0   7      230.79      244.85      7.96 o 
   5   0   7       44.76       42.68      3.89 o 
   6   0   7        0.25        1.40      1.57 o 
   7   0   7        7.28        6.92      2.44 o 
  -7   1   7       12.61       12.89      2.91 o 
  -6   1   7        0.92       -0.05      1.06 o 
  -5   1   7       60.77       60.13      3.95 o 
  -4   1   7        7.79        7.18      2.33 o 
  -3   1   7       28.86       36.16      1.83 o 
  -2   1   7      287.19      255.90      4.60 o 
  -1   1   7      196.83      188.32      2.81 o 
   0   1   7        0.15       -0.10      0.57 o 
   1   1   7     1493.33     1562.87     22.10 o 
   2   1   7      147.06      159.64      5.47 o 
   3   1   7       43.37       38.22      3.06 o 
   4   1   7       84.57       71.20      4.40 o 
   5   1   7      255.61      259.46      8.91 o 
   6   1   7        4.11        3.15      1.78 o 
   7   1   7        8.43        8.49      2.97 o 
  -7   2   7        4.07        4.72      2.32 o 
  -6   2   7        0.01       -0.86      1.43 o 
  -5   2   7      270.59      292.50      6.07 o 
  -4   2   7       23.34       20.67      2.47 o 
  -3   2   7      257.12      271.40      4.93 o 
  -2   2   7      357.13      375.86      4.96 o 
  -1   2   7      266.65      210.55      3.64 o 
   0   2   7        0.24        1.31      0.48 o 
   1   2   7        0.06        1.02      0.62 o 
   2   2   7      153.09      137.06      5.14 o 
   3   2   7       49.91       49.27      3.39 o 
   4   2   7       24.16       22.39      2.88 o 
   5   2   7       57.00       71.64      4.81 o 
   6   2   7       44.59       40.93      4.34 o 
  -7   3   7        0.76        1.63      2.02 o 
  -6   3   7        0.00       -0.74      1.31 o 
  -5   3   7        1.42        1.40      1.60 o 
  -4   3   7       17.58       23.51      2.12 o 
  -3   3   7        0.92        0.03      0.49 o 
  -2   3   7      324.14      357.40      4.31 o 
  -1   3   7       35.57       31.56      1.26 o 
   0   3   7      232.88      204.23      3.74 o 
   1   3   7      150.64      145.02      2.73 o 
   2   3   7       80.49       78.99      3.16 o 
   3   3   7        8.52       10.13      1.96 o 
   4   3   7       14.48       15.47      2.64 o 
   5   3   7       80.34       69.18      4.93 o 
   6   3   7       16.93       20.40      3.59 o 
  -7   4   7        2.86        4.81      2.26 o 
  -6   4   7        2.45        4.34      2.23 o 
  -5   4   7        4.54        8.49      2.35 o 
  -4   4   7       14.01       15.50      2.46 o 
  -3   4   7        2.85        2.14      0.59 o 
  -2   4   7      102.66      122.78      2.43 o 
  -1   4   7      519.18      522.46      5.64 o 
   0   4   7      246.93      276.33      3.85 o 
   1   4   7      172.61      161.56      2.93 o 
   2   4   7       70.98       68.18      3.06 o 
   3   4   7       12.52        9.74      1.60 o 
   4   4   7       90.98       71.20      4.54 o 
   5   4   7        7.35       10.10      2.46 o 
   6   4   7       11.81       15.50      3.12 o 
  -7   5   7       26.85       25.07      3.83 o 
  -6   5   7      178.94      203.83      8.26 o 
  -5   5   7        6.39        5.88      2.14 o 
  -4   5   7      104.45       95.83      4.96 o 
  -3   5   7      193.78      206.32      4.56 o 
  -2   5   7        1.39        2.62      0.84 o 
  -1   5   7       54.15       45.34      1.57 o 
   0   5   7       46.26       50.75      1.75 o 
   1   5   7        5.02        4.94      1.03 o 
   2   5   7      135.69      120.64      8.57 o 
   3   5   7      102.01      100.51      6.31 o 
   4   5   7       54.34       53.13      4.16 o 
   5   5   7        2.09        2.49      1.84 o 
   6   5   7        1.50       -0.39      1.78 o 
  -7   6   7        0.55        0.98      1.99 o 
  -6   6   7       32.57       18.06      3.39 o 
  -5   6   7       29.66       34.93      3.71 o 
  -4   6   7       34.20       33.27      3.55 o 
  -3   6   7        5.81        5.32      1.15 o 
  -2   6   7       18.00       18.89      1.66 o 
  -1   6   7       36.22       26.58      1.77 o 
   0   6   7       25.21       20.52      1.25 o 
   1   6   7       85.32       90.17      3.17 o 
   2   6   7      491.54      507.57      8.60 o 
   3   6   7       14.17       14.89      1.91 o 
   4   6   7       18.38       17.62      1.75 o 
   5   6   7        8.19        7.80      1.77 o 
  -6   7   7        0.34        0.45      1.78 o 
  -5   7   7        1.51        1.13      1.60 o 
  -4   7   7      389.55      413.24     11.73 o 
  -3   7   7       44.58       46.83      2.53 o 
  -2   7   7        3.73        3.40      1.07 o 
  -1   7   7       66.20       68.90      2.73 o 
   0   7   7       22.65       26.40      3.06 o 
   1   7   7      194.68      209.86      5.07 o 
   2   7   7        0.02        0.85      1.47 o 
   3   7   7       50.52       44.46      4.01 o 
   4   7   7        0.80       -0.01      0.88 o 
   5   7   7       45.65       46.69      3.40 o 
  -6   8   7       20.29       30.65      4.04 o 
  -5   8   7        6.42        6.62      2.23 o 
  -4   8   7       13.63       16.31      1.94 o 
  -3   8   7       21.02       20.26      2.00 o 
  -2   8   7       42.15       35.70      3.77 o 
  -1   8   7       40.56       42.66      2.40 o 
   0   8   7       89.02       83.38      5.08 o 
   1   8   7        2.53        2.41      1.72 o 
   2   8   7        5.15        5.96      1.37 o 
   3   8   7        0.04       -0.65      1.01 o 
   4   8   7        3.07        3.31      1.18 o 
  -5   9   7        8.44        9.86      2.55 o 
  -4   9   7        0.01        0.60      1.07 o 
  -3   9   7       15.46       23.68      2.19 o 
  -2   9   7       18.63       24.44      4.02 o 
  -1   9   7       75.00       55.75      4.37 o 
   0   9   7        0.91        1.13      1.40 o 
   1   9   7       36.49       41.10      4.34 o 
   2   9   7        2.19        1.34      1.66 o 
   3   9   7        9.95        9.06      2.76 o 
  -5  10   7       12.00        9.59      2.70 o 
  -4  10   7        9.06        9.32      1.82 o 
  -3  10   7       12.47       14.02      1.95 o 
  -2  10   7       39.33       47.93      4.51 o 
  -1  10   7       12.54       17.22      3.21 o 
   0  10   7      128.70      121.14      6.74 o 
   1  10   7        4.37        1.81      2.11 o 
   2  10   7        0.05        1.90      2.08 o 
  -4  11   7        9.90        8.99      1.82 o 
  -3  11   7        4.88        2.49      3.13 o 
  -2  11   7        3.58        0.80      2.02 o 
  -1  11   7        0.01        3.53      2.17 o 
   0  11   7        0.13        1.51      2.05 o 
   1  11   7        1.39       -0.89      1.84 o 
  -1  12   7        0.57        4.57      2.49 o 
  -2 -11   8        0.29       -1.81      2.17 o 
   1 -11   8       25.77       21.50      3.45 o 
   2 -11   8       22.15       24.44      3.68 o 
   3 -11   8        3.48        9.00      2.67 o 
  -3 -10   8        1.40        3.56      2.26 o 
  -2 -10   8        3.28        2.14      2.02 o 
  -1 -10   8       10.98       16.72      3.21 o 
   0 -10   8        4.75        4.31      2.11 o 
   1 -10   8        7.40        5.05      2.02 o 
   2 -10   8       12.42       12.59      2.64 o 
   3 -10   8        3.28        0.21      1.60 o 
   4 -10   8       16.76       14.64      3.12 o 
  -4  -9   8        0.06        1.37      2.17 o 
  -3  -9   8        9.92        6.15      2.55 o 
  -2  -9   8       10.41       10.84      2.67 o 
  -1  -9   8        0.15        0.50      1.54 o 
   0  -9   8        7.50        7.15      1.65 o 
   1  -9   8        0.25       -0.42      1.78 o 
   2  -9   8       37.00       37.39      3.74 o 
   3  -9   8       33.91       29.91      3.68 o 
   4  -9   8       10.99       18.15      3.42 o 
   5  -9   8       76.45       81.05      6.03 o 
  -4  -8   8       16.49       16.51      3.47 o 
  -3  -8   8        0.06        0.06      1.69 o 
  -2  -8   8       49.42       62.07      4.75 o 
  -1  -8   8        7.77        6.83      2.14 o 
   0  -8   8        2.27        1.91      1.06 o 
   1  -8   8      136.34      140.62      4.50 o 
   2  -8   8       17.62       15.61      2.09 o 
   3  -8   8       16.57       17.73      3.03 o 
   4  -8   8        3.45        2.44      1.81 o 
   5  -8   8        0.02        0.92      1.75 o 
  -5  -7   8        4.38        5.97      2.70 o 
  -4  -7   8        3.75        3.86      2.17 o 
  -3  -7   8       12.57       14.70      2.88 o 
  -2  -7   8        4.52        4.01      1.84 o 
  -1  -7   8       15.81       17.02      2.64 o 
   0  -7   8        4.07        4.41      1.37 o 
   1  -7   8       62.33       67.25      6.37 o 
   2  -7   8       37.52       36.31      4.07 o 
   3  -7   8       25.37       23.41      2.24 o 
   4  -7   8        9.38        7.07      2.20 o 
   5  -7   8       55.01       55.48      5.02 o 
   6  -7   8       33.91       41.91      4.93 o 
  -5  -6   8        5.55        8.76      2.88 o 
  -4  -6   8        0.00        0.53      1.63 o 
  -3  -6   8        4.74        5.61      1.99 o 
  -2  -6   8       17.53       15.35      2.67 o 
  -1  -6   8        1.41        0.68      1.22 o 
   0  -6   8      200.28      191.94     11.07 o 
   1  -6   8       26.28       24.98      1.84 o 
   2  -6   8       18.90       18.43      1.73 o 
   3  -6   8       31.64       26.20      2.94 o 
   4  -6   8        4.55        2.93      1.15 o 
   5  -6   8       96.12      102.62      7.20 o 
   6  -6   8       19.77       22.48      3.80 o 
  -6  -5   8        8.02        3.53      2.55 o 
  -5  -5   8        8.72        4.99      2.52 o 
  -4  -5   8       54.58       57.98      4.69 o 
  -3  -5   8       53.57       60.59      4.37 o 
  -2  -5   8       10.34       14.43      2.52 o 
  -1  -5   8        0.47       -0.53      1.01 o 
   0  -5   8        5.72        7.43      1.12 o 
   1  -5   8      116.21      114.05      3.33 o 
   2  -5   8       94.78      105.79      3.40 o 
   3  -5   8      103.57       98.39      6.51 o 
   4  -5   8      150.65      143.79     11.02 o 
   5  -5   8       23.07       23.18      2.34 o 
   6  -5   8        2.62        5.51      1.58 o 
  -6  -4   8        6.23        5.35      2.67 o 
  -5  -4   8        7.33        4.66      2.32 o 
  -4  -4   8       24.79       27.15      2.16 o 
  -3  -4   8       33.99       31.24      3.39 o 
  -2  -4   8       50.20       50.85      3.62 o 
  -1  -4   8        0.30        0.33      0.98 o 
   0  -4   8       15.43       12.82      1.21 o 
   1  -4   8       26.63       35.15      1.89 o 
   2  -4   8      196.58      197.57      4.61 o 
   3  -4   8      226.53      228.07      5.23 o 
   4  -4   8       38.71       39.48      2.58 o 
   5  -4   8       20.61       26.55      3.70 o 
   6  -4   8       90.95      105.21      4.32 o 
  -7  -3   8        0.01       -0.89      2.08 o 
  -6  -3   8        0.85        0.71      1.90 o 
  -5  -3   8        9.21       10.05      1.68 o 
  -4  -3   8       94.15       85.21      3.25 o 
  -3  -3   8      227.39      219.05      9.40 o 
  -2  -3   8      115.23      111.42      3.45 o 
  -1  -3   8       11.52        9.48      0.95 o 
   0  -3   8       61.21       66.22      2.21 o 
   1  -3   8       88.46       90.30      2.78 o 
   2  -3   8      528.08      530.50     11.30 o 
   3  -3   8      118.98      129.10      5.47 o 
   4  -3   8      450.06      442.91     11.06 o 
   5  -3   8      163.48      157.69      6.71 o 
   6  -3   8        3.59        3.62      1.96 o 
  -7  -2   8        4.92        8.64      3.06 o 
  -6  -2   8       10.05       10.11      1.76 o 
  -5  -2   8        1.09        0.61      1.80 o 
  -4  -2   8        1.21        3.32      1.08 o 
  -3  -2   8      200.11      165.00      5.59 o 
  -2  -2   8      242.04      235.95      4.89 o 
  -1  -2   8      635.40      611.95      7.19 o 
   0  -2   8       31.89       31.30      2.67 o 
   1  -2   8       11.25       11.49      1.87 o 
   2  -2   8       56.17       56.17      3.39 o 
   3  -2   8        0.66        2.76      1.34 o 
   4  -2   8       19.92       24.80      3.00 o 
   5  -2   8        7.82       13.25      2.64 o 
   6  -2   8      129.57      137.68      6.89 o 
  -7  -1   8        2.43        1.34      2.14 o 
  -6  -1   8        0.95       -0.12      1.12 o 
  -5  -1   8        3.72        3.61      1.23 o 
  -4  -1   8        9.57       10.86      2.17 o 
  -3  -1   8        0.06        0.32      0.75 o 
  -2  -1   8       94.21       93.09      2.99 o 
  -1  -1   8       17.42       17.81      4.62 o 
   0  -1   8      502.29      481.05     10.09 o 
   1  -1   8        0.93        6.62      1.51 o 
   2  -1   8       24.16       29.46      2.64 o 
   3  -1   8      418.44      391.59      9.87 o 
   4  -1   8      267.77      253.63      8.29 o 
   5  -1   8       46.49       49.27      4.01 o 
   6  -1   8        4.24        6.47      2.17 o 
  -7   0   8       11.26       12.08      2.06 o 
  -6   0   8       18.04       14.87      1.96 o 
  -5   0   8        2.60        2.80      1.08 o 
  -4   0   8        0.02        0.31      0.74 o 
  -3   0   8       80.89       82.56      2.97 o 
  -2   0   8      176.39      193.17      4.21 o 
  -1   0   8       25.43       31.12      1.77 o 
   0   0   8      450.05      465.63      8.14 o 
   1   0   8      310.53      310.30      7.82 o 
   2   0   8       64.04       56.11      3.39 o 
   3   0   8        1.95        1.13      1.19 o 
   4   0   8       85.88       93.12      5.11 o 
   5   0   8        0.19        0.83      1.54 o 
   6   0   8        2.57        1.22      1.66 o 
  -7   1   8        2.30       -1.90      1.54 o 
  -6   1   8        5.96        3.72      1.41 o 
  -5   1   8       41.11       47.35      2.65 o 
  -4   1   8        0.86        1.55      0.81 o 
  -3   1   8       58.48       61.54      2.43 o 
  -2   1   8        0.05        3.21      1.10 o 
  -1   1   8       91.64       89.89      2.75 o 
   0   1   8     1877.78     1880.98     17.94 o 
   1   1   8      749.39      824.82     14.38 o 
   2   1   8        0.89        3.30      1.40 o 
   3   1   8        1.12       -0.21      1.10 o 
   4   1   8       23.16       19.07      2.79 o 
   5   1   8       36.52       33.35      3.68 o 
   6   1   8        7.87        9.59      2.58 o 
  -7   2   8        3.71        2.91      2.11 o 
  -6   2   8        8.16        3.39      1.93 o 
  -5   2   8       26.23       22.98      3.73 o 
  -4   2   8        0.91        0.14      1.28 o 
  -3   2   8       39.62       41.66      2.05 o 
  -2   2   8      203.27      192.72      3.02 o 
  -1   2   8        3.08        6.70      0.78 o 
   0   2   8      171.92      171.92      3.30 o 
   1   2   8      854.61      880.35     15.04 o 
   2   2   8       28.79       33.35      2.73 o 
   3   2   8        0.04        0.71      1.13 o 
   4   2   8      113.29      122.68      5.91 o 
   5   2   8       89.16       73.54      5.14 o 
   6   2   8       13.47        5.76      2.35 o 
  -7   3   8        0.06        0.83      1.99 o 
  -6   3   8        0.52       -2.09      1.40 o 
  -5   3   8       46.17       46.42      4.01 o 
  -4   3   8       99.01       87.70      3.05 o 
  -3   3   8       17.22       27.56      1.76 o 
  -2   3   8       31.86       36.12      1.41 o 
  -1   3   8      168.20      157.43      4.81 o 
   0   3   8      142.19      139.14      2.75 o 
   1   3   8        1.22        6.86      1.20 o 
   2   3   8       11.09       13.75      2.14 o 
   3   3   8        3.08        2.76      1.40 o 
   4   3   8        0.01        2.26      1.60 o 
   5   3   8       13.22       11.64      2.76 o 
   6   3   8        2.70        1.90      1.90 o 
  -7   4   8        1.30        1.25      1.99 o 
  -6   4   8       10.17        2.64      2.02 o 
  -5   4   8       59.19       62.08      4.46 o 
  -4   4   8        1.29        1.72      1.40 o 
  -3   4   8        5.52        4.96      1.69 o 
  -2   4   8       76.91       89.20      2.18 o 
  -1   4   8       95.16      113.21      2.50 o 
   0   4   8       59.64       59.45      2.91 o 
   1   4   8       20.88       26.45      1.40 o 
   2   4   8        0.80        2.06      0.88 o 
   3   4   8        7.28        2.44      1.40 o 
   4   4   8        2.07        2.44      1.57 o 
   5   4   8        5.73        6.09      2.26 o 
   6   4   8        5.40        8.11      2.76 o 
  -7   5   8        0.11        0.56      1.99 o 
  -6   5   8        0.88       -0.83      1.72 o 
  -5   5   8       38.94       32.25      3.71 o 
  -4   5   8       14.78       11.20      2.32 o 
  -3   5   8      130.41      133.67      3.71 o 
  -2   5   8       29.57       32.49      1.88 o 
  -1   5   8      155.00      151.47      2.98 o 
   0   5   8       41.37       37.71      1.59 o 
   1   5   8       58.71       66.80      4.69 o 
   2   5   8      452.98      406.68     12.90 o 
   3   5   8        0.54        1.06      1.14 o 
   4   5   8       54.70       59.28      4.51 o 
   5   5   8       15.62       18.50      3.30 o 
  -6   6   8        0.19        0.92      1.72 o 
  -5   6   8      135.72      154.68      7.22 o 
  -4   6   8       61.02       62.43      4.40 o 
  -3   6   8        1.35        0.14      0.81 o 
  -2   6   8       84.35       81.63      5.67 o 
  -1   6   8        8.07        6.09      1.13 o 
   0   6   8      117.18      124.52      2.82 o 
   1   6   8        3.67        4.83      1.15 o 
   2   6   8      116.93      111.59      3.98 o 
   3   6   8       20.31       20.44      2.20 o 
   4   6   8       15.12       23.22      3.27 o 
   5   6   8       14.93       16.39      3.24 o 
  -6   7   8        0.78        0.50      1.63 o 
  -5   7   8       68.83       64.78      4.96 o 
  -4   7   8       32.29       27.62      3.36 o 
  -3   7   8        0.07       -0.77      0.86 o 
  -2   7   8        0.04        0.92      0.97 o 
  -1   7   8        7.05        6.01      1.50 o 
   0   7   8        1.61        0.18      1.19 o 
   1   7   8       60.18       64.16      4.50 o 
   2   7   8       36.21       38.83      2.65 o 
   3   7   8       17.10       12.66      1.99 o 
   4   7   8        6.88        5.13      2.18 o 
  -6   8   8        5.94        0.89      1.75 o 
  -5   8   8       19.08       14.02      3.03 o 
  -4   8   8       51.51       51.29      4.37 o 
  -3   8   8       99.02      108.09      3.92 o 
  -2   8   8       37.77       45.68      2.58 o 
  -1   8   8      109.10      100.88      5.58 o 
   0   8   8       27.03       31.36      3.56 o 
   1   8   8       56.78       35.70      3.98 o 
   2   8   8        1.72        0.48      1.77 o 
   3   8   8        1.00       -0.39      1.08 o 
   4   8   8        5.98       11.32      2.11 o 
  -5   9   8       10.14        5.85      2.26 o 
  -4   9   8        2.49        2.52      1.31 o 
  -3   9   8        3.89        4.72      1.37 o 
  -2   9   8       28.98       25.81      2.63 o 
  -1   9   8        8.65       10.19      2.46 o 
   0   9   8       16.88       16.45      3.12 o 
   1   9   8       10.67       15.12      3.21 o 
   2   9   8        0.10        0.77      1.87 o 
   3   9   8        3.52        4.34      2.55 o 
  -4  10   8       11.01       15.45      2.17 o 
  -3  10   8        0.17        0.47      1.17 o 
  -2  10   8        4.28        8.32      2.55 o 
  -1  10   8        0.53        1.31      1.69 o 
   0  10   8       53.47       51.80      4.96 o 
   1  10   8        8.99        8.40      2.73 o 
   2  10   8        0.00       -1.07      2.02 o 
  -3  11   8        4.71        3.03      2.14 o 
  -2  11   8        5.07        6.12      2.46 o 
  -1  11   8       25.17       25.07      3.92 o 
   0  11   8        8.20        7.01      2.73 o 
   1  11   8        5.14        8.94      2.94 o 
   1 -11   9        1.96        1.40      1.96 o 
   2 -11   9        1.90        0.30      1.93 o 
  -2 -10   9        0.08        7.99      2.67 o 
  -1 -10   9        0.82        0.98      2.05 o 
   0 -10   9       13.56       12.98      2.94 o 
   1 -10   9       65.21       71.58      4.96 o 
   2 -10   9       39.69       37.21      4.01 o 
   3 -10   9        0.18       -1.16      1.54 o 
  -3  -9   9        0.05        0.77      1.87 o 
  -2  -9   9       16.85       14.31      3.12 o 
  -1  -9   9        0.50        0.59      1.81 o 
   0  -9   9        6.90        4.48      2.08 o 
   1  -9   9       67.97       72.65      4.23 o 
   2  -9   9       64.46       67.21      4.72 o 
   3  -9   9        0.32       -1.40      1.46 o 
   4  -9   9        4.95        2.55      1.99 o 
  -4  -8   9        4.15        3.65      2.55 o 
  -3  -8   9        6.91       10.87      2.73 o 
  -2  -8   9        2.36        1.19      1.66 o 
  -1  -8   9        4.95        2.26      1.78 o 
   0  -8   9        0.01        0.77      1.54 o 
   1  -8   9       88.59      100.89      3.76 o 
   2  -8   9       13.45       15.69      1.97 o 
   3  -8   9       72.15       77.22      5.17 o 
   4  -8   9       43.38       42.20      4.51 o 
   5  -8   9       33.87       32.05      4.40 o 
  -5  -7   9        0.13        0.98      2.35 o 
  -4  -7   9        0.28        0.89      1.99 o 
  -3  -7   9       11.32        8.88      2.52 o 
  -2  -7   9        2.06        2.46      1.72 o 
  -1  -7   9       12.69       12.83      2.55 o 
   0  -7   9      169.17      177.57      6.98 o 
   1  -7   9        2.84        3.93      1.14 o 
   2  -7   9        0.06        0.47      1.14 o 
   3  -7   9        2.00        1.93      1.16 o 
   4  -7   9        8.72       11.64      5.49 o 
   5  -7   9       11.33        8.17      2.58 o 
  -5  -6   9        3.00        0.68      2.08 o 
  -4  -6   9        0.17       -0.15      1.63 o 
  -3  -6   9        0.09       -1.72      1.34 o 
  -2  -6   9        0.76        0.48      1.43 o 
  -1  -6   9       25.33       25.93      3.12 o 
   0  -6   9      146.00      143.28      3.98 o 
   1  -6   9      148.24      148.15      4.11 o 
   2  -6   9        5.22        3.18      1.09 o 
   3  -6   9        0.67       -0.98      2.76 o 
   4  -6   9        7.71        6.93      2.78 o 
   5  -6   9       21.31       27.03      2.58 o 
   6  -6   9       12.64       10.63      2.94 o 
  -6  -5   9        7.45        7.28      3.18 o 
  -5  -5   9        0.13       -1.81      1.72 o 
  -4  -5   9       32.55       35.34      4.13 o 
  -3  -5   9        9.44        6.56      2.08 o 
  -2  -5   9        1.41        3.03      1.46 o 
  -1  -5   9        8.04        8.32      1.99 o 
   0  -5   9        2.06        6.09      1.09 o 
   1  -5   9        4.63        2.49      0.88 o 
   2  -5   9       80.69       81.22      5.44 o 
   3  -5   9      296.87      315.78      7.95 o 
   4  -5   9        1.29        1.90      1.17 o 
   5  -5   9        0.10        0.03      1.10 o 
   6  -5   9       19.72       22.96      2.65 o 
  -6  -4   9        0.50        0.09      2.08 o 
  -5  -4   9        0.07       -1.16      1.75 o 
  -4  -4   9       32.32       35.20      2.53 o 
  -3  -4   9      317.85      287.12      9.33 o 
  -2  -4   9       10.13        7.78      1.99 o 
  -1  -4   9       79.04       82.55      4.54 o 
   0  -4   9       11.88       10.83      1.21 o 
   1  -4   9       93.27       95.29      4.80 o 
   2  -4   9       83.50       72.42      2.89 o 
   3  -4   9      101.54       98.82      3.57 o 
   4  -4   9      178.44      171.48      5.00 o 
   5  -4   9        1.87        0.70      1.12 o 
   6  -4   9       19.80       18.94      2.41 o 
  -6  -3   9        0.90       -1.48      1.75 o 
  -5  -3   9       13.03       15.57      2.01 o 
  -4  -3   9      263.57      243.65      5.76 o 
  -3  -3   9      157.19      130.68      4.07 o 
  -2  -3   9        3.30        1.93      1.28 o 
  -1  -3   9       13.00       16.30      2.35 o 
   0  -3   9       11.03        8.92      1.05 o 
   1  -3   9       60.60       53.54      5.33 o 
   2  -3   9      102.28      110.47      5.08 o 
   3  -3   9       20.66       20.17      2.73 o 
   4  -3   9      101.38      105.27      5.47 o 
   5  -3   9      144.32      161.48      7.10 o 
   6  -3   9        0.01        0.68      1.96 o 
  -6  -2   9        2.38        3.53      1.43 o 
  -5  -2   9        4.14        3.44      1.43 o 
  -4  -2   9        9.29        5.17      1.29 o 
  -3  -2   9        8.68        9.59      1.41 o 
  -2  -2   9       42.02       42.97      2.22 o 
  -1  -2   9      151.73      147.93      5.67 o 
   0  -2   9       74.18       70.13      3.95 o 
   1  -2   9        8.87       12.74      2.14 o 
   2  -2   9       20.15       18.53      2.38 o 
   3  -2   9       97.40       92.11      4.81 o 
   4  -2   9      155.23      168.68      6.86 o 
   5  -2   9       31.92       29.61      3.59 o 
   6  -2   9       19.05       17.61      3.30 o 
  -7  -1   9        0.99       -0.98      1.81 o 
  -6  -1   9       24.80       25.52      2.42 o 
  -5  -1   9        9.08        7.61      1.52 o 
  -4  -1   9       25.75       32.38      3.03 o 
  -3  -1   9       87.52       82.76      3.06 o 
  -2  -1   9       22.35       23.68      1.80 o 
  -1  -1   9       96.37       81.15      3.77 o 
   0  -1   9       38.80       37.99      2.91 o 
   1  -1   9       88.53       90.36      4.34 o 
   2  -1   9       68.32       71.49      4.04 o 
   3  -1   9        5.25        1.57      1.48 o 
   4  -1   9       77.36       74.55      4.72 o 
   5  -1   9       54.83       61.36      4.60 o 
   6  -1   9        0.01       -1.46      1.54 o 
  -7   0   9        2.79        2.34      1.52 o 
  -6   0   9        4.42        2.59      1.30 o 
  -5   0   9        0.00       -0.08      2.00 o 
  -4   0   9       11.23        8.65      1.44 o 
  -3   0   9       82.66       75.51      2.87 o 
  -2   0   9        2.31       -0.08      0.70 o 
  -1   0   9       25.52       20.81      2.82 o 
   0   0   9      129.43      132.12      5.17 o 
   1   0   9      124.81      126.71      5.08 o 
   2   0   9        2.58        2.14      1.16 o 
   3   0   9      228.02      225.83      7.73 o 
   4   0   9      265.80      254.07      8.77 o 
   5   0   9        2.66        4.31      1.99 o 
   6   0   9        6.96        4.69      2.20 o 
  -7   1   9        5.76        7.10      2.55 o 
  -6   1   9       68.18       70.07      3.44 o 
  -5   1   9        6.81        8.44      1.48 o 
  -4   1   9       11.72       13.99      1.62 o 
  -3   1   9       12.21       12.34      1.45 o 
  -2   1   9      109.49      116.66      3.35 o 
  -1   1   9       21.13       23.51      2.63 o 
   0   1   9       25.67       17.73      1.54 o 
   1   1   9        1.35        5.14      1.54 o 
   2   1   9        7.82        9.98      2.05 o 
   3   1   9        0.07        1.22      1.40 o 
   4   1   9       73.55       65.49      4.57 o 
   5   1   9       37.84       35.88      4.07 o 
   6   1   9        0.00        1.57      1.87 o 
  -7   2   9        4.54        3.86      2.38 o 
  -6   2   9        6.95        3.47      1.99 o 
  -5   2   9        0.24       -0.74      1.31 o 
  -4   2   9       20.74       24.50      1.95 o 
  -3   2   9       25.16       21.38      1.70 o 
  -2   2   9       59.41       49.22      5.64 o 
  -1   2   9       28.98       35.06      1.48 o 
   0   2   9      148.28      142.71      2.90 o 
   1   2   9        2.03        5.17      1.63 o 
   2   2   9        7.24        5.82      1.72 o 
   3   2   9       10.71       13.16      2.41 o 
   4   2   9       49.75       43.42      3.98 o 
   5   2   9       54.30       49.21      4.57 o 
   6   2   9       52.79       66.08      5.67 o 
  -7   3   9        3.85        3.00      2.20 o 
  -6   3   9       19.15       20.37      3.30 o 
  -5   3   9        7.69        4.60      2.14 o 
  -4   3   9        8.25       11.55      2.35 o 
  -3   3   9        1.55        0.97      2.61 o 
  -2   3   9      164.37      155.20      3.82 o 
  -1   3   9      203.92      211.12      4.37 o 
   0   3   9      312.00      310.81      4.49 o 
   1   3   9       58.99       59.02      2.57 o 
   2   3   9        9.56        6.80      1.75 o 
   3   3   9       97.25       95.53      5.14 o 
   4   3   9       22.27       19.16      3.06 o 
   5   3   9        1.76        1.10      1.69 o 
   6   3   9        4.41        0.18      1.96 o 
  -7   4   9        2.52        2.23      2.29 o 
  -6   4   9       10.70        8.64      2.73 o 
  -5   4   9       48.47       54.41      4.31 o 
  -4   4   9       16.12       13.87      2.52 o 
  -3   4   9       61.25       64.90      4.01 o 
  -2   4   9       28.12       20.55      1.25 o 
  -1   4   9       43.47       34.98      1.56 o 
   0   4   9        0.01        0.84      0.70 o 
   1   4   9        0.23        0.21      0.63 o 
   2   4   9      156.69      142.93      7.06 o 
   3   4   9       54.21       45.41      3.68 o 
   4   4   9        0.11        1.01      1.60 o 
   5   4   9        0.04       -2.14      1.51 o 
  -6   5   9        2.93        1.84      1.93 o 
  -5   5   9       25.76       27.20      3.59 o 
  -4   5   9        3.96        6.59      2.08 o 
  -3   5   9       26.15       24.03      2.85 o 
  -2   5   9        0.08        1.04      0.77 o 
  -1   5   9        3.43        3.23      0.78 o 
   0   5   9       43.23       44.85      1.82 o 
   1   5   9      494.05      499.08      8.31 o 
   2   5   9       44.45       48.79      3.74 o 
   3   5   9       14.61        7.84      2.20 o 
   4   5   9        1.15        2.02      1.66 o 
   5   5   9        3.77        2.32      2.05 o 
  -6   6   9       12.37        6.71      2.79 o 
  -5   6   9      345.49      384.55     11.80 o 
  -4   6   9        0.85        1.34      1.46 o 
  -3   6   9        3.72        1.28      1.34 o 
  -2   6   9      185.02      183.97      6.11 o 
  -1   6   9       14.81       18.81      1.71 o 
   0   6   9      180.06      195.05      3.73 o 
   1   6   9       71.19       62.98      2.95 o 
   2   6   9       17.78       17.86      3.16 o 
   3   6   9       66.18       59.11      3.27 o 
   4   6   9       55.62       46.66      4.43 o 
  -6   7   9       17.06       13.84      3.21 o 
  -5   7   9       55.07       50.52      4.66 o 
  -4   7   9        1.97        0.30      1.51 o 
  -3   7   9       18.23       13.86      1.76 o 
  -2   7   9       23.66       21.02      4.01 o 
  -1   7   9       35.96       42.19      2.48 o 
   0   7   9        6.89        4.16      1.90 o 
   1   7   9       12.81       15.12      2.91 o 
   2   7   9        0.61        1.27      1.14 o 
   3   7   9        5.10        6.55      1.65 o 
   4   7   9       26.05       24.65      3.59 o 
  -5   8   9        1.47        3.44      2.08 o 
  -4   8   9       28.01       31.54      3.74 o 
  -3   8   9       12.58       12.60      1.78 o 
  -2   8   9       71.36       66.88      3.77 o 
  -1   8   9       32.94       41.13      3.92 o 
   0   8   9       50.46       42.74      4.16 o 
   1   8   9       22.45       33.35      4.01 o 
   2   8   9        4.15        4.96      2.29 o 
   3   8   9        7.68        7.01      2.23 o 
  -5   9   9        2.44        1.99      2.11 o 
  -4   9   9       42.13       52.48      4.69 o 
  -3   9   9        3.14        3.67      1.27 o 
  -2   9   9        2.00        1.94      1.21 o 
  -1   9   9       87.37       82.22      5.47 o 
   0   9   9        1.41       -0.03      1.48 o 
   1   9   9       17.04       18.92      3.42 o 
   2   9   9        0.90        0.53      1.84 o 
  -4  10   9        1.62        1.16      1.72 o 
  -3  10   9        1.81        5.09      1.48 o 
  -2  10   9        1.03        0.42      1.69 o 
  -1  10   9       25.03       25.60      3.77 o 
   0  10   9        1.59        0.30      1.93 o 
   1  10   9        0.02       -1.07      1.60 o 
  -2  11   9        0.43       -1.84      1.72 o 
  -1  11   9       50.51       63.32      5.67 o 
  -2 -10  10        0.35        3.33      2.44 o 
  -1 -10  10        8.41        4.84      2.52 o 
   0 -10  10        0.04       -1.31      1.75 o 
   2 -10  10       14.19       10.13      2.67 o 
   3 -10  10        2.29        4.16      2.23 o 
  -3  -9  10        0.64        1.25      1.90 o 
  -2  -9  10        1.77       -1.72      1.63 o 
  -1  -9  10        1.00        1.37      1.93 o 
   0  -9  10       36.88       34.90      3.92 o 
   1  -9  10        0.88       -1.22      1.46 o 
   2  -9  10        5.02        2.85      1.96 o 
   3  -9  10        6.96        6.71      2.26 o 
   4  -9  10        2.72        0.50      2.02 o 
  -4  -8  10        4.49        3.42      2.46 o 
  -3  -8  10        3.10        6.50      2.55 o 
  -2  -8  10        1.41        1.43      1.66 o 
  -1  -8  10        7.66        7.39      2.41 o 
   0  -8  10       21.32       27.38      3.56 o 
   1  -8  10       93.24       99.85      8.75 o 
   2  -8  10        2.17        0.90      2.14 o 
   3  -8  10        0.91        2.13      1.56 o 
   4  -8  10       60.74       64.78      5.26 o 
  -4  -7  10        8.45       11.46      3.15 o 
  -3  -7  10        0.18       -1.13      1.43 o 
  -2  -7  10        8.29        5.17      2.11 o 
  -1  -7  10       62.58       77.82      5.14 o 
   0  -7  10       82.66       71.79      4.81 o 
   1  -7  10        3.16        3.59      1.31 o 
   2  -7  10       32.02       32.74      2.43 o 
   3  -7  10       30.30       33.34      2.60 o 
   4  -7  10       42.98       50.81      6.10 o 
   5  -7  10        0.12       -1.69      1.60 o 
  -5  -6  10        0.20        1.43      2.20 o 
  -4  -6  10        0.12       -0.15      1.78 o 
  -3  -6  10        0.09       -1.66      1.43 o 
  -2  -6  10        7.62       11.76      2.64 o 
  -1  -6  10        8.11        5.02      2.05 o 
   0  -6  10        5.05        4.84      1.96 o 
   1  -6  10        0.04       -0.05      0.88 o 
   2  -6  10       42.11       48.17      2.67 o 
   3  -6  10        2.13       -0.18      1.06 o 
   4  -6  10      128.84      138.82     10.69 o 
   5  -6  10        4.58        1.42      1.41 o 
  -5  -5  10        3.20        4.48      2.70 o 
  -4  -5  10       12.53       11.88      3.09 o 
  -3  -5  10       22.57       20.88      3.21 o 
  -2  -5  10        5.53        4.84      1.90 o 
  -1  -5  10        6.79        6.86      2.02 o 
   0  -5  10      148.27      136.84      6.03 o 
   1  -5  10       87.91       90.80      3.25 o 
   2  -5  10      168.53      170.02      6.68 o 
   3  -5  10       68.90       72.10      3.55 o 
   4  -5  10       40.29       42.59      4.11 o 
   5  -5  10       25.28       24.68      2.57 o 
  -6  -4  10        3.20       -1.34      1.72 o 
  -5  -4  10       19.78       21.09      2.39 o 
  -4  -4  10        3.90        3.00      1.42 o 
  -3  -4  10        5.06        8.23      2.23 o 
  -2  -4  10        1.66        2.35      1.31 o 
  -1  -4  10       42.35       54.98      3.95 o 
   0  -4  10        5.96        3.33      1.48 o 
   1  -4  10        0.61       -0.29      0.73 o 
   2  -4  10       25.73       29.94      2.17 o 
   3  -4  10      149.23      144.33      4.75 o 
   4  -4  10      131.53      122.80      4.34 o 
   5  -4  10        2.91        2.27      1.41 o 
   6  -4  10        7.93       11.61      2.20 o 
  -6  -3  10        0.12        0.27      2.17 o 
  -5  -3  10        2.28        2.72      1.69 o 
  -4  -3  10      107.36      103.56      4.74 o 
  -3  -3  10      346.14      326.93      6.91 o 
  -2  -3  10      132.04      127.03      5.85 o 
  -1  -3  10       15.76       12.68      2.20 o 
   0  -3  10        1.35        2.26      0.83 o 
   1  -3  10        3.35        3.38      1.04 o 
   2  -3  10        9.26        7.37      1.87 o 
   3  -3  10      350.53      378.83     10.40 o 
   4  -3  10        4.56        6.18      2.20 o 
   5  -3  10       74.25       75.00      5.14 o 
   6  -3  10        0.10       -0.71      1.75 o 
  -6  -2  10        0.89       -0.73      1.31 o 
  -5  -2  10        0.45        0.30      1.12 o 
  -4  -2  10        6.00       10.93      1.71 o 
  -3  -2  10      467.56      418.06      7.56 o 
  -2  -2  10       88.10       95.82      3.40 o 
  -1  -2  10       88.90       83.38      4.49 o 
   0  -2  10       34.91       33.00      3.12 o 
   1  -2  10        1.32       -1.19      0.89 o 
   2  -2  10       18.25       19.72      2.67 o 
   3  -2  10       13.49       14.40      2.61 o 
   4  -2  10        0.06       -1.07      1.25 o 
   5  -2  10        0.86        2.35      1.90 o 
   6  -2  10        9.69        8.05      2.76 o 
  -6  -1  10        0.19        0.33      1.72 o 
  -5  -1  10        6.08        5.32      1.48 o 
  -4  -1  10        0.75       -0.12      0.88 o 
  -3  -1  10        7.61        8.07      1.40 o 
  -2  -1  10        0.12       -0.97      0.65 o 
  -1  -1  10       20.23       23.32      1.84 o 
   0  -1  10      305.77      305.37      8.50 o 
   1  -1  10       13.01       19.10      2.46 o 
   2  -1  10        0.28       -0.98      1.19 o 
   3  -1  10      119.84      123.46      5.79 o 
   4  -1  10       68.62       54.62      4.40 o 
   5  -1  10        0.99       -1.87      1.57 o 
   6  -1  10        3.05        1.63      2.14 o 
  -6   0  10       21.18       21.19      2.70 o 
  -5   0  10        0.34       -0.80      1.66 o 
  -4   0  10        3.64        4.50      1.25 o 
  -3   0  10       11.70       12.96      3.21 o 
  -2   0  10        1.94        3.63      2.00 o 
  -1   0  10        5.84        4.04      1.32 o 
   0   0  10      549.43      553.65     11.96 o 
   1   0  10        3.19        2.20      1.28 o 
   2   0  10       11.21        8.97      2.17 o 
   3   0  10       97.20      105.95      5.50 o 
   4   0  10      102.07      107.08      5.91 o 
   5   0  10        0.20        1.87      1.96 o 
   6   0  10        1.35        2.11      2.17 o 
  -7   1  10        0.00       -0.71      1.96 o 
  -6   1  10       67.43       63.56      4.69 o 
  -5   1  10        2.49        2.30      1.19 o 
  -4   1  10       54.72       57.34      2.78 o 
  -3   1  10       13.20       15.25      2.08 o 
  -2   1  10       92.46       79.49      5.26 o 
  -1   1  10       12.67       13.76      1.51 o 
   0   1  10        5.76        2.61      1.04 o 
   1   1  10       52.59       46.66      3.27 o 
   2   1  10        0.21        0.77      1.34 o 
   3   1  10       36.19       29.40      3.36 o 
   4   1  10       89.19       91.31      5.64 o 
   5   1  10       35.89       34.99      4.16 o 
   6   1  10       10.84       13.36      3.27 o 
  -7   2  10        0.09        0.80      2.20 o 
  -6   2  10        0.02       -1.90      1.57 o 
  -5   2  10       14.82       15.24      2.88 o 
  -4   2  10        0.17        0.58      0.89 o 
  -3   2  10       93.72       86.43      3.18 o 
  -2   2  10       94.21       87.14      3.09 o 
  -1   2  10       64.47       65.05      2.70 o 
   0   2  10      156.78      157.56      9.14 o 
   1   2  10      343.60      324.14      8.92 o 
   2   2  10        0.21        1.25      1.48 o 
   3   2  10        0.67        0.98      1.60 o 
   4   2  10       76.90       63.32      4.84 o 
   5   2  10        4.17        5.46      2.44 o 
  -6   3  10        0.12        0.74      1.75 o 
  -5   3  10        0.13       -1.83      1.22 o 
  -4   3  10        0.11        1.01      1.54 o 
  -3   3  10       19.20       22.21      1.79 o 
  -2   3  10      176.38      184.56      4.44 o 
  -1   3  10       56.31       62.37      2.04 o 
   0   3  10       59.41       50.75      1.95 o 
   1   3  10        1.14        0.00      1.13 o 
   2   3  10       21.14       18.41      2.67 o 
   3   3  10      138.83      128.06      6.21 o 
   4   3  10        0.07        0.48      1.54 o 
   5   3  10       28.33       26.40      3.86 o 
  -6   4  10       18.47       10.48      3.09 o 
  -5   4  10       17.47       19.07      3.30 o 
  -4   4  10       27.60       27.77      3.33 o 
  -3   4  10        8.23        8.61      2.05 o 
  -2   4  10       27.63       25.90      5.67 o 
  -1   4  10       23.76       27.91      1.55 o 
   0   4  10        0.22        0.15      0.65 o 
   1   4  10      260.09      254.75      4.59 o 
   2   4  10       50.89       54.92      4.04 o 
   3   4  10        6.99        5.70      2.23 o 
   4   4  10        0.06        0.86      1.66 o 
   5   4  10        0.00        0.30      1.69 o 
  -6   5  10        0.76        1.19      2.11 o 
  -5   5  10        5.46        6.65      2.26 o 
  -4   5  10       10.88       11.73      2.58 o 
  -3   5  10        8.65        5.38      1.87 o 
  -2   5  10        7.18        6.56      1.93 o 
  -1   5  10        0.50       -0.43      0.63 o 
   0   5  10       37.78       40.71      1.96 o 
   1   5  10      244.61      279.59      6.23 o 
   2   5  10       19.36       21.83      2.21 o 
   3   5  10        0.97        0.45      1.51 o 
   4   5  10        7.40        4.48      2.11 o 
  -6   6  10        0.08        1.34      2.23 o 
  -5   6  10      100.52      113.67      6.53 o 
  -4   6  10        0.09        0.03      1.63 o 
  -3   6  10        3.62        3.89      1.84 o 
  -2   6  10       50.74       55.69      3.13 o 
  -1   6  10        8.23       10.27      1.50 o 
   0   6  10       38.95       37.01      3.68 o 
   1   6  10        0.21       -0.37      0.97 o 
   2   6  10       95.38       90.27      3.92 o 
   3   6  10        4.64        7.18      1.72 o 
   4   6  10       22.18       27.71      3.86 o 
  -5   7  10       12.53        7.99      2.58 o 
  -4   7  10       72.12       79.75      5.35 o 
  -3   7  10       12.53       16.48      2.79 o 
  -2   7  10       56.58       64.24      3.00 o 
  -1   7  10       54.97       53.94      2.85 o 
   0   7  10        2.40        4.93      1.99 o 
   1   7  10        2.87        1.40      1.81 o 
   2   7  10       12.99       13.23      2.00 o 
   3   7  10        1.13        2.05      1.86 o 
  -5   8  10        5.99        3.03      2.08 o 
  -4   8  10        0.33        0.42      1.60 o 
  -3   8  10        4.93        5.76      2.11 o 
  -2   8  10       38.64       36.01      2.55 o 
  -1   8  10       14.10        8.61      2.44 o 
   0   8  10       68.39       75.47      5.26 o 
   1   8  10        2.94        1.54      1.96 o 
   2   8  10       10.77        4.54      2.35 o 
   3   8  10        6.49        6.24      2.14 o 
  -4   9  10        0.03        0.74      1.72 o 
  -3   9  10       12.46       11.97      2.70 o 
  -2   9  10        3.46        2.91      1.93 o 
  -1   9  10       55.36       58.72      4.72 o 
   0   9  10        7.04        5.79      2.44 o 
   1   9  10        0.00        3.36      2.23 o 
   2   9  10       36.44       43.57      5.23 o 
  -3  10  10       24.24       19.33      3.27 o 
  -2  10  10        0.20        0.36      1.75 o 
  -1  10  10        1.34        0.15      1.81 o 
   0  10  10        3.92        0.77      2.02 o 
  -1 -10  11        1.39        1.54      2.38 o 
   0 -10  11        0.40        0.30      2.08 o 
  -2  -9  11        1.27        1.48      2.32 o 
  -1  -9  11       17.01       21.12      3.65 o 
   0  -9  11        1.92        1.57      2.02 o 
   1  -9  11       10.24        9.35      2.73 o 
   2  -9  11       34.91       38.09      2.97 o 
   3  -9  11        0.01       -1.81      1.37 o 
  -3  -8  11        3.43        1.81      2.26 o 
  -2  -8  11        0.52       -0.92      1.81 o 
  -1  -8  11        0.00        2.44      1.87 o 
   0  -8  11        0.29       -0.48      1.81 o 
   1  -8  11        1.46        3.65      2.14 o 
   2  -8  11        0.28       -1.33      1.57 o 
   3  -8  11        1.98        3.66      1.54 o 
   4  -8  11        7.46       10.84      2.94 o 
  -4  -7  11        0.01        0.21      1.96 o 
  -3  -7  11        0.68        0.89      1.90 o 
  -2  -7  11        0.04       -0.56      1.40 o 
  -1  -7  11       45.94       42.62      4.28 o 
   0  -7  11        8.56       11.37      2.67 o 
   1  -7  11       24.05       20.34      3.18 o 
   2  -7  11       53.80       61.32      3.18 o 
   3  -7  11        0.64        1.22      1.38 o 
   4  -7  11       14.17       17.10      2.32 o 
  -4  -6  11        8.82       10.84      2.97 o 
  -3  -6  11        1.60        1.87      1.75 o 
  -2  -6  11        0.13       -2.00      1.34 o 
  -1  -6  11        2.19        0.62      1.60 o 
   0  -6  11       57.75       63.03      4.57 o 
   1  -6  11       14.89       18.32      3.00 o 
   2  -6  11      118.15      126.11      5.61 o 
   3  -6  11       41.36       43.51      2.87 o 
   4  -6  11       31.96       38.41      3.01 o 
   5  -6  11       13.34       13.06      2.19 o 
  -5  -5  11        0.19        1.60      2.44 o 
  -4  -5  11        0.05       -1.25      1.72 o 
  -3  -5  11        2.77       -0.09      1.40 o 
  -2  -5  11        0.00        1.01      1.54 o 
  -1  -5  11        1.38       -0.77      1.13 o 
   0  -5  11        0.69       -0.74      1.40 o 
   1  -5  11       19.06       16.03      1.73 o 
   2  -5  11       68.25       66.59      3.08 o 
   3  -5  11        7.99        5.88      1.53 o 
   4  -5  11        0.84        0.27      1.17 o 
   5  -5  11       17.12       19.92      2.53 o 
  -5  -4  11       31.09       30.35      2.84 o 
  -4  -4  11        2.07        4.48      1.77 o 
  -3  -4  11       16.18       13.93      2.88 o 
  -2  -4  11        4.94        6.71      1.93 o 
  -1  -4  11        1.19       -0.95      1.28 o 
   0  -4  11       38.96       41.55      3.74 o 
   1  -4  11       70.61       72.95      4.95 o 
   2  -4  11        4.53        2.83      1.17 o 
   3  -4  11      419.19      429.71      8.23 o 
   4  -4  11       25.12       23.12      2.42 o 
   5  -4  11        1.16        2.07      1.42 o 
  -6  -3  11        0.59       -1.90      2.11 o 
  -5  -3  11        0.28        0.53      1.34 o 
  -4  -3  11       30.42       22.58      2.36 o 
  -3  -3  11      133.53      144.64      4.68 o 
  -2  -3  11       42.60       49.72      3.98 o 
  -1  -3  11       21.92       23.58      3.00 o 
   0  -3  11       16.28       14.64      2.49 o 
   1  -3  11       10.81       11.21      1.90 o 
   2  -3  11       39.47       46.06      3.98 o 
   3  -3  11        0.54       -0.06      1.46 o 
   4  -3  11        0.16        1.78      1.78 o 
   5  -3  11       22.20       23.52      3.77 o 
  -6  -2  11        0.81        0.51      1.43 o 
  -5  -2  11        0.05        1.63      1.35 o 
  -4  -2  11        0.93        2.86      1.41 o 
  -3  -2  11        7.55        5.08      1.36 o 
  -2  -2  11        0.45        1.99      1.29 o 
  -1  -2  11       55.49       50.97      3.80 o 
   0  -2  11       76.16       85.75      4.75 o 
   1  -2  11       22.20       17.58      2.67 o 
   2  -2  11       57.72       58.33      4.28 o 
   3  -2  11      289.66      289.76      9.33 o 
   4  -2  11       29.99       33.32      3.89 o 
   5  -2  11        4.98        3.47      2.17 o 
  -6  -1  11        0.19       -0.53      1.28 o 
  -5  -1  11        2.27        1.55      1.32 o 
  -4  -1  11        0.74        0.98      1.09 o 
  -3  -1  11       62.24       65.95      3.06 o 
  -2  -1  11       23.99       25.02      2.07 o 
  -1  -1  11       10.55       15.66      1.78 o 
   0  -1  11      112.49      116.89      5.47 o 
   1  -1  11       17.93       15.98      2.55 o 
   2  -1  11        4.61        3.09      1.54 o 
   3  -1  11       33.74       34.96      3.74 o 
   4  -1  11        0.65       -1.83      1.22 o 
   5  -1  11        0.33        1.04      1.81 o 
  -6   0  11        1.20        2.47      1.55 o 
  -5   0  11        0.07       -1.22      1.54 o 
  -4   0  11       10.79       12.21      1.75 o 
  -3   0  11        4.18        4.43      1.60 o 
  -2   0  11        1.68        2.06      1.04 o 
  -1   0  11       60.89       75.33      5.72 o 
   0   0  11       48.54       58.27      3.86 o 
   1   0  11       71.43       71.26      4.37 o 
   2   0  11        9.07       10.66      2.32 o 
   3   0  11        0.56        2.23      1.60 o 
   4   0  11       91.64       86.52      5.50 o 
   5   0  11        7.31        8.91      2.76 o 
  -6   1  11        0.22       -0.33      1.90 o 
  -5   1  11        4.71        3.55      2.20 o 
  -4   1  11        4.73        3.30      1.84 o 
  -3   1  11        1.92        0.99      1.00 o 
  -2   1  11       12.60       16.78      1.75 o 
  -1   1  11       81.25       83.64      5.44 o 
   0   1  11      105.49      114.12      4.52 o 
   1   1  11        7.27        6.30      1.78 o 
   2   1  11       26.82       24.59      3.09 o 
   3   1  11       40.22       47.73      4.16 o 
   4   1  11       86.66       80.08      5.55 o 
   5   1  11       10.25       15.23      3.44 o 
  -6   2  11        1.67        1.13      2.14 o 
  -5   2  11       20.44       17.82      3.09 o 
  -4   2  11        1.69        3.15      1.16 o 
  -3   2  11       30.64       33.70      2.22 o 
  -2   2  11      109.15      120.31      3.74 o 
  -1   2  11       51.58       47.51      2.79 o 
   0   2  11       29.31       25.04      1.97 o 
   1   2  11       82.54       91.75      4.84 o 
   2   2  11        2.68        2.35      1.69 o 
   3   2  11       18.50       17.43      3.03 o 
   4   2  11        0.09        2.58      1.84 o 
   5   2  11        9.84        6.30      2.82 o 
  -6   3  11        1.21        1.34      2.20 o 
  -5   3  11        0.37        2.32      1.84 o 
  -4   3  11        0.71        0.12      1.40 o 
  -3   3  11       15.58       16.60      2.78 o 
  -2   3  11       11.73        7.16      1.30 o 
  -1   3  11        4.26        6.89      1.27 o 
   0   3  11        0.12        0.20      0.93 o 
   1   3  11       12.69       12.86      2.46 o 
   2   3  11        0.79        2.79      1.69 o 
   3   3  11        0.33        1.31      1.75 o 
   4   3  11        0.80        2.85      1.96 o 
   5   3  11        8.13        7.42      2.73 o 
  -6   4  11       10.52        8.02      2.88 o 
  -5   4  11        0.26       -0.68      1.69 o 
  -4   4  11        6.57        8.70      2.44 o 
  -3   4  11        5.53        2.79      1.66 o 
  -2   4  11       16.31       19.03      1.89 o 
  -1   4  11       59.67       65.95      3.26 o 
   0   4  11       33.73       36.41      1.86 o 
   1   4  11      358.97      342.33     12.01 o 
   2   4  11        5.09        3.74      1.90 o 
   3   4  11       49.39       38.25      3.98 o 
   4   4  11       16.57       15.68      3.12 o 
  -6   5  11       50.40       56.49      5.32 o 
  -5   5  11        0.38       -1.13      1.75 o 
  -4   5  11        6.99        7.51      2.32 o 
  -3   5  11       55.47       53.10      4.01 o 
  -2   5  11        0.98        0.95      1.31 o 
  -1   5  11        8.38        6.35      1.34 o 
   0   5  11       35.81       39.98      1.94 o 
   1   5  11        1.72        1.55      1.19 o 
   2   5  11       53.60       52.51      4.28 o 
   3   5  11        0.16        2.02      1.93 o 
   4   5  11        1.32       -1.43      1.69 o 
  -5   6  11        0.01       -1.31      1.60 o 
  -4   6  11        5.80        1.87      1.96 o 
  -3   6  11        0.00        0.53      1.46 o 
  -2   6  11        7.07        6.74      1.93 o 
  -1   6  11       34.02       28.59      7.19 o 
   0   6  11       45.02       43.54      4.04 o 
   1   6  11       16.87       20.22      2.17 o 
   2   6  11       35.97       44.41      3.09 o 
   3   6  11       13.77       16.63      3.24 o 
  -5   7  11        6.27        9.74      2.91 o 
  -4   7  11       73.29       85.69      5.70 o 
  -3   7  11       15.88       12.80      2.67 o 
  -2   7  11       26.11       22.33      2.91 o 
  -1   7  11        1.09        1.15      1.05 o 
   0   7  11       68.95       60.44      4.75 o 
   1   7  11        2.82        2.70      1.96 o 
   2   7  11        8.08        4.69      2.02 o 
   3   7  11        1.33       -0.48      1.22 o 
  -4   8  11        1.29        1.10      1.87 o 
  -3   8  11        3.14        4.81      2.02 o 
  -2   8  11        2.68        2.05      1.78 o 
  -1   8  11       26.38       21.92      3.42 o 
   0   8  11        0.42        1.87      1.90 o 
   1   8  11        0.18       -0.56      1.63 o 
   2   8  11        1.66        2.97      2.26 o 
  -3   9  11        0.08        0.62      1.78 o 
  -2   9  11       11.65       17.85      3.24 o 
  -1   9  11        9.49        9.56      2.85 o 
   0   9  11        0.48       -0.83      1.72 o 
   1   9  11        3.77        3.09      2.32 o 
  -1  -9  12        0.29        0.12      2.14 o 
   0  -9  12        0.04       -1.57      1.84 o 
   1  -9  12        0.43        0.62      1.90 o 
   2  -9  12       24.99       22.78      3.77 o 
  -2  -8  12       18.06       12.59      3.27 o 
  -1  -8  12       17.94       10.60      2.94 o 
   0  -8  12        0.45       -0.45      1.81 o 
   1  -8  12       15.10       21.65      3.65 o 
   2  -8  12        0.51        0.21      2.02 o 
   3  -8  12        6.74        8.68      2.57 o 
  -3  -7  12        0.09       -0.95      1.72 o 
  -2  -7  12        6.89        4.81      2.26 o 
  -1  -7  12       27.16       23.91      3.68 o 
   0  -7  12       10.80        7.84      2.49 o 
   1  -7  12       40.10       39.68      4.28 o 
   2  -7  12       12.49       14.84      2.79 o 
   3  -7  12        0.77        0.64      1.19 o 
   4  -7  12        0.16        0.53      1.27 o 
  -4  -6  12        4.70        0.30      2.11 o 
  -3  -6  12        0.97        4.60      2.58 o 
  -2  -6  12        0.29        0.59      1.84 o 
  -1  -6  12        0.10        1.37      1.66 o 
   0  -6  12        0.38       -0.68      1.60 o 
   1  -6  12       46.92       50.85      4.51 o 
   2  -6  12       82.93       88.89      3.76 o 
   3  -6  12       14.48       10.13      2.20 o 
   4  -6  12        0.15        1.06      1.42 o 
  -4  -5  12       52.09       44.31      4.96 o 
  -3  -5  12        0.13        2.58      1.87 o 
  -2  -5  12        5.01       13.36      2.88 o 
  -1  -5  12        2.51        1.46      1.66 o 
   0  -5  12       14.49       16.75      3.03 o 
   1  -5  12        0.63       -0.36      1.46 o 
   2  -5  12       27.29       31.04      5.48 o 
   3  -5  12      130.34      142.55      6.18 o 
   4  -5  12        0.09        0.30      1.29 o 
  -5  -4  12       34.50       27.25      8.61 o 
  -4  -4  12        0.07       -0.15      1.96 o 
  -3  -4  12        3.32        3.39      1.96 o 
  -2  -4  12        1.97        2.17      1.57 o 
  -1  -4  12        0.34       -0.59      1.57 o 
   0  -4  12       13.18       13.10      2.58 o 
   1  -4  12        1.22        3.21      1.81 o 
   2  -4  12        6.19        4.91      1.36 o 
   3  -4  12       29.81       31.46      7.60 o 
   4  -4  12        6.36        4.80      1.58 o 
   5  -4  12        4.20        2.98      1.62 o 
  -5  -3  12        9.94        7.26      1.92 o 
  -4  -3  12       26.35       23.09      2.44 o 
  -3  -3  12        5.83        6.48      2.30 o 
  -2  -3  12        7.14        8.05      2.23 o 
  -1  -3  12       13.67       17.02      2.82 o 
   0  -3  12        3.80        5.55      1.90 o 
   1  -3  12       17.87       26.34      3.30 o 
   2  -3  12       55.97       54.89      4.60 o 
   3  -3  12       39.57       44.61      4.25 o 
   4  -3  12       12.40       13.54      2.97 o 
   5  -3  12        5.63        5.64      2.67 o 
  -5  -2  12        0.00       -0.88      1.15 o 
  -4  -2  12        0.12       -0.22      1.14 o 
  -3  -2  12        0.98        1.96      1.29 o 
  -2  -2  12        2.58        4.19      1.36 o 
  -1  -2  12       18.34       17.82      2.85 o 
   0  -2  12        6.54        7.54      2.02 o 
   1  -2  12       17.81       17.23      2.82 o 
   2  -2  12       21.74       20.08      3.09 o 
   3  -2  12       46.24       51.17      4.48 o 
   4  -2  12        2.48        2.70      2.08 o 
   5  -2  12        3.28        0.56      2.05 o 
  -6  -1  12        0.05        1.26      1.53 o 
  -5  -1  12        1.95        0.77      1.40 o 
  -4  -1  12        0.39        1.52      1.50 o 
  -3  -1  12        0.59        1.32      1.08 o 
  -2  -1  12        7.36        5.69      1.38 o 
  -1  -1  12        0.04        1.84      1.34 o 
   0  -1  12       75.67       77.97      4.72 o 
   1  -1  12        1.04        2.76      1.63 o 
   2  -1  12      127.69      133.53      6.33 o 
   3  -1  12      138.59      152.54      7.19 o 
   4  -1  12        0.16        0.98      1.72 o 
   5  -1  12        9.18        7.60      2.67 o 
  -6   0  12        0.06       -0.27      1.72 o 
  -5   0  12        0.08        0.68      1.37 o 
  -4   0  12        1.30        1.51      1.16 o 
  -3   0  12       34.01       37.42      5.27 o 
  -2   0  12        4.63        4.58      1.26 o 
  -1   0  12       10.89        9.78      1.54 o 
   0   0  12      102.91      120.15      5.73 o 
   1   0  12        7.89        5.02      1.75 o 
   2   0  12        1.09       -0.95      1.16 o 
   3   0  12        8.14        9.71      2.61 o 
   4   0  12       21.39       22.01      3.59 o 
   5   0  12        5.64        7.72      2.85 o 
  -6   1  12        3.23        2.38      2.23 o 
  -5   1  12        2.33        2.82      2.33 o 
  -4   1  12        2.74        1.63      1.18 o 
  -3   1  12       22.33       23.85      2.14 o 
  -2   1  12        0.36       -0.35      0.82 o 
  -1   1  12        3.34        3.55      1.17 o 
   0   1  12      104.15      106.31      5.41 o 
   1   1  12       41.11       47.64      3.77 o 
   2   1  12        4.31        3.15      1.72 o 
   3   1  12       19.93       25.07      3.42 o 
   4   1  12       29.41       32.19      4.07 o 
   5   1  12       18.35       27.00      4.22 o 
  -6   2  12        0.85        2.23      2.32 o 
  -5   2  12        2.03        1.69      1.93 o 
  -4   2  12        1.13        0.63      1.60 o 
  -3   2  12       85.20       89.98      3.55 o 
  -2   2  12       13.73       10.94      1.60 o 
  -1   2  12       31.44       35.01      2.35 o 
   0   2  12       15.80       16.42      1.91 o 
   1   2  12       62.02       71.94      4.57 o 
   2   2  12       16.71       13.60      2.70 o 
   3   2  12       16.80        9.47      2.44 o 
   4   2  12       24.15       20.52      3.62 o 
  -6   3  12        5.12        7.99      2.76 o 
  -5   3  12        8.12        8.11      2.52 o 
  -4   3  12       14.13       11.88      2.67 o 
  -3   3  12        1.87       -1.46      1.40 o 
  -2   3  12        0.49       -0.57      0.78 o 
  -1   3  12        1.31        2.83      1.53 o 
   0   3  12       68.96       64.02      2.99 o 
   1   3  12       30.71       32.08      3.39 o 
   2   3  12       30.53       27.26      3.45 o 
   3   3  12        3.32        1.78      1.75 o 
   4   3  12        2.04        1.19      1.99 o 
  -5   4  12        1.92        2.20      2.05 o 
  -4   4  12        1.07        1.46      1.75 o 
  -3   4  12        0.09       -1.60      1.37 o 
  -2   4  12        0.73        1.16      1.46 o 
  -1   4  12       13.20       13.81      1.93 o 
   0   4  12      145.83      165.17      3.79 o 
   1   4  12       15.28       18.38      2.94 o 
   2   4  12       17.31       17.28      2.94 o 
   3   4  12        2.39        2.14      1.96 o 
   4   4  12       10.26        8.32      2.67 o 
  -5   5  12        2.27        7.34      2.52 o 
  -4   5  12       10.94       13.19      2.97 o 
  -3   5  12       24.49       22.60      3.24 o 
  -2   5  12       10.38        9.71      2.26 o 
  -1   5  12       58.21       66.47      4.31 o 
   0   5  12       37.77       42.85      2.32 o 
   1   5  12       67.92       77.59      3.57 o 
   2   5  12       46.19       50.91      4.48 o 
   3   5  12       19.24       23.37      3.68 o 
  -5   6  12       34.94       28.66      4.22 o 
  -4   6  12        3.75        3.83      2.17 o 
  -3   6  12        5.25        4.25      1.93 o 
  -2   6  12        0.04       -1.60      1.28 o 
  -1   6  12        7.61        8.85      2.14 o 
   0   6  12        3.71        3.12      1.99 o 
   1   6  12        0.09       -1.58      1.06 o 
   2   6  12        9.30       13.42      2.20 o 
   3   6  12       10.22        4.87      2.38 o 
  -4   7  12       13.17        6.53      2.49 o 
  -3   7  12       26.50       24.20      3.42 o 
  -2   7  12        4.34        2.02      1.66 o 
  -1   7  12        0.76        2.26      1.93 o 
   0   7  12        0.92        1.75      1.93 o 
   1   7  12        5.35        5.76      2.38 o 
   2   7  12        8.86        9.27      2.97 o 
  -4   8  12        1.67        3.30      2.17 o 
  -3   8  12        1.36        3.98      2.05 o 
  -2   8  12       24.86       25.69      3.30 o 
  -1   8  12       13.33       13.36      2.97 o 
   0   8  12        9.65        8.64      2.73 o 
   1   8  12        0.07        1.37      1.96 o 
  -1   9  12        2.69        3.03      2.20 o 
   0   9  12        0.01        0.00      2.14 o 
  -1  -8  13        2.65        1.81      2.05 o 
   0  -8  13        1.36       -0.86      2.08 o 
   1  -8  13       16.06       13.30      3.27 o 
   2  -8  13        0.49       -0.59      2.02 o 
  -3  -7  13        2.73        2.97      2.14 o 
  -2  -7  13        3.80        2.08      2.08 o 
  -1  -7  13        8.92       10.04      2.91 o 
   0  -7  13        5.41        3.77      2.29 o 
   1  -7  13       21.53       29.43      4.01 o 
   2  -7  13        0.41        1.60      1.93 o 
   3  -7  13       29.90       35.91      3.03 o 
  -3  -6  13        0.87        0.56      2.08 o 
  -2  -6  13        0.47        2.17      2.11 o 
  -1  -6  13       16.84       10.57      2.73 o 
   0  -6  13       14.60        8.85      2.70 o 
   1  -6  13       86.96       81.95      5.73 o 
   2  -6  13        0.94        3.24      1.99 o 
   3  -6  13       17.75       19.94      3.89 o 
  -4  -5  13        0.14        2.55      2.49 o 
  -3  -5  13        0.45        1.60      1.87 o 
  -2  -5  13        0.41        0.39      1.78 o 
  -1  -5  13        0.37        1.22      1.66 o 
   0  -5  13        0.65        0.53      1.66 o 
   1  -5  13        0.59       -0.71      1.54 o 
   2  -5  13       69.11       73.78      5.29 o 
   3  -5  13       35.27       41.21      3.70 o 
   4  -5  13        0.75        1.88      3.59 o 
  -4  -4  13       96.50       94.84      6.48 o 
  -3  -4  13        6.01        2.29      1.99 o 
  -2  -4  13        0.84        2.44      1.81 o 
  -1  -4  13        7.79        8.55      2.44 o 
   0  -4  13        0.16       -0.33      1.57 o 
   1  -4  13        0.14        0.39      1.51 o 
   2  -4  13      150.18      157.19      7.01 o 
   3  -4  13        0.22       -0.59      1.19 o 
   4  -4  13        1.58       -0.61      1.92 o 
  -5  -3  13        2.60        2.72      1.76 o 
  -4  -3  13      125.03      122.73      4.90 o 
  -3  -3  13        3.81        1.99      1.84 o 
  -2  -3  13        5.43        1.40      1.60 o 
  -1  -3  13        1.54       -0.36      1.28 o 
   0  -3  13        4.19        0.83      1.37 o 
   1  -3  13        7.70       10.54      2.70 o 
   2  -3  13        3.69        3.06      2.08 o 
   3  -3  13        4.80        4.51      2.08 o 
   4  -3  13        0.77       -0.30      1.84 o 
  -5  -2  13        1.72        0.94      1.50 o 
  -4  -2  13        2.95        3.86      1.57 o 
  -3  -2  13        8.01        7.88      1.71 o 
  -2  -2  13        9.66       11.26      2.55 o 
  -1  -2  13      117.88      129.57      6.39 o 
   0  -2  13        0.01        0.15      1.16 o 
   1  -2  13        3.93        5.05      1.87 o 
   2  -2  13       26.26       22.60      3.42 o 
   3  -2  13       66.59       59.43      4.81 o 
   4  -2  13        4.24        5.29      2.58 o 
  -5  -1  13        5.42        6.69      1.80 o 
  -4  -1  13        2.03        2.09      2.21 o 
  -3  -1  13        2.72        3.64      1.30 o 
  -2  -1  13        2.02        2.67      1.19 o 
  -1  -1  13       72.63       70.60      4.69 o 
   0  -1  13        0.00        0.68      1.51 o 
   1  -1  13        2.26        0.71      1.31 o 
   2  -1  13       32.85       29.97      3.71 o 
   3  -1  13        1.52        1.48      1.66 o 
   4  -1  13        1.27        1.81      2.17 o 
  -5   0  13        3.77        3.74      1.68 o 
  -4   0  13        8.14        7.41      1.97 o 
  -3   0  13        9.28        7.32      1.61 o 
  -2   0  13        0.01        0.80      1.01 o 
  -1   0  13        2.26        1.87      1.28 o 
   0   0  13        6.90        8.70      2.35 o 
   1   0  13        0.12        1.57      1.63 o 
   2   0  13       10.35       10.48      2.64 o 
   3   0  13       79.30       86.08      5.64 o 
   4   0  13       23.97       18.80      3.68 o 
  -5   1  13        1.04        3.44      2.20 o 
  -4   1  13        6.25        2.94      1.43 o 
  -3   1  13       26.97       27.42      2.37 o 
  -2   1  13        5.36        5.59      2.46 o 
  -1   1  13        0.06       -0.46      1.66 o 
   0   1  13       74.93       71.26      4.66 o 
   1   1  13        2.01        1.81      1.51 o 
   2   1  13        2.81        0.98      1.48 o 
   3   1  13       27.83       32.70      4.04 o 
   4   1  13        0.22        1.54      2.08 o 
  -5   2  13        0.29       -2.36      1.57 o 
  -4   2  13        7.08        6.71      2.29 o 
  -3   2  13       47.38       44.43      8.05 o 
  -2   2  13        0.63        1.15      1.01 o 
  -1   2  13        1.04        0.37      0.93 o 
   0   2  13        8.41        6.21      1.99 o 
   1   2  13        1.58        4.66      1.99 o 
   2   2  13       22.10       22.18      3.27 o 
   3   2  13        1.26       -0.53      1.57 o 
   4   2  13       25.24       25.45      4.07 o 
  -5   3  13        1.45        0.92      2.23 o 
  -4   3  13        0.30       -1.19      1.72 o 
  -3   3  13        2.18        4.10      1.87 o 
  -2   3  13        5.48        6.50      1.92 o 
  -1   3  13        3.49        1.60      1.08 o 
   0   3  13      296.45      298.31      6.60 o 
   1   3  13       11.33        6.12      2.11 o 
   2   3  13        1.12       -0.77      1.43 o 
   3   3  13        4.12        5.52      2.38 o 
   4   3  13        0.33       -0.12      1.87 o 
  -5   4  13        0.85        1.04      1.99 o 
  -4   4  13        7.68        7.75      2.55 o 
  -3   4  13        0.34        1.31      1.72 o 
  -2   4  13        3.87        3.71      2.02 o 
  -1   4  13       12.67       12.24      1.69 o 
   0   4  13       57.19       62.01      3.10 o 
   1   4  13       20.02       15.29      2.85 o 
   2   4  13        0.87        0.86      1.90 o 
   3   4  13        0.01       -0.77      1.78 o 
  -5   5  13        0.09        4.10      2.44 o 
  -4   5  13        2.63       -2.41      1.60 o 
  -3   5  13        0.86        0.48      1.54 o 
  -2   5  13        0.02        3.36      1.78 o 
  -1   5  13        0.74       -1.31      1.46 o 
   0   5  13       17.59       19.80      2.16 o 
   1   5  13       54.26       59.34      4.54 o 
   2   5  13        0.92        2.91      2.20 o 
   3   5  13        8.69        8.85      2.82 o 
  -4   6  13        0.81        2.05      1.99 o 
  -3   6  13       17.96       16.81      3.12 o 
  -2   6  13       20.29       23.37      3.24 o 
  -1   6  13        6.18        8.02      2.35 o 
   0   6  13        0.02        1.07      1.81 o 
   1   6  13        3.68        4.63      2.26 o 
   2   6  13        0.32       -1.19      1.75 o 
  -4   7  13        4.60        9.74      2.82 o 
  -3   7  13        0.95       -0.15      1.81 o 
  -2   7  13       19.91       14.40      2.85 o 
   0   7  13        9.24        3.56      2.38 o 
   1   7  13       11.22       16.99      3.80 o 
   0   8  13        0.16        1.43      2.14 o 
  -1  -7  14       17.61       19.36      3.68 o 
   0  -7  14       10.04       11.55      3.18 o 
   1  -7  14        9.15       12.62      3.30 o 
   2  -7  14        1.78        1.48      2.20 o 
  -2  -6  14        0.02        0.65      1.84 o 
  -1  -6  14        0.21       -1.51      1.90 o 
   0  -6  14        0.80        0.74      1.84 o 
   1  -6  14       32.23       29.25      4.16 o 
   2  -6  14       71.79       68.91      5.38 o 
   3  -6  14        2.35        4.13      2.44 o 
  -3  -5  14        0.02        3.30      2.32 o 
  -2  -5  14        0.06        0.83      1.63 o 
  -1  -5  14       11.79        5.61      2.29 o 
   0  -5  14        5.76        1.96      1.90 o 
   1  -5  14        2.09        1.28      1.90 o 
   2  -5  14       89.29       94.22      6.27 o 
   3  -5  14        0.88        2.17      1.45 o 
  -4  -4  14       13.92       12.35      3.44 o 
  -3  -4  14        0.00        2.02      1.87 o 
  -2  -4  14        0.36        2.73      2.02 o 
  -1  -4  14        0.14       -0.59      1.40 o 
   0  -4  14        1.08        1.99      1.78 o 
   1  -4  14        6.76        3.50      2.11 o 
   2  -4  14        0.61        1.84      1.90 o 
   3  -4  14        1.82        1.25      1.37 o 
  -4  -3  14        5.36        6.71      2.82 o 
  -3  -3  14        9.14       15.98      3.27 o 
  -2  -3  14        0.13        3.30      1.84 o 
  -1  -3  14        9.17       15.44      3.00 o 
   0  -3  14        5.31        2.29      1.78 o 
   1  -3  14        6.43        8.58      2.52 o 
   2  -3  14       96.84      102.33      6.21 o 
   3  -3  14        0.99        3.12      2.32 o 
   4  -3  14        0.04       -0.39      2.11 o 
  -4  -2  14       14.11       12.39      2.19 o 
  -3  -2  14        1.86        1.49      1.31 o 
  -2  -2  14        0.75       -1.07      1.28 o 
  -1  -2  14       56.76       64.15      4.75 o 
   0  -2  14        1.30       -0.18      1.37 o 
   1  -2  14        7.14        6.98      2.20 o 
   2  -2  14       15.43       12.18      2.94 o 
   3  -2  14        0.29        1.81      2.05 o 
   4  -2  14        2.60        3.98      2.46 o 
  -5  -1  14        3.38        2.08      1.62 o 
  -4  -1  14        1.26        2.79      1.75 o 
  -3  -1  14        2.94        1.36      1.23 o 
  -2  -1  14        0.63        0.11      1.16 o 
  -1  -1  14        6.13       10.42      2.61 o 
   0  -1  14       13.16       13.42      2.76 o 
   1  -1  14        4.54        3.27      1.96 o 
   2  -1  14        2.22        3.44      2.05 o 
   3  -1  14       77.22       74.43      5.52 o 
   4  -1  14        3.40        0.92      1.99 o 
  -5   0  14        0.24        1.10      1.52 o 
  -4   0  14        1.19       -0.58      1.26 o 
  -3   0  14        0.29       -0.09      1.35 o 
  -2   0  14        2.00        0.55      1.13 o 
  -1   0  14       28.70       22.36      3.30 o 
   0   0  14        1.01        3.95      1.84 o 
   1   0  14        8.37       10.57      2.58 o 
   2   0  14        8.42        5.79      2.38 o 
   3   0  14       64.03       70.98      5.46 o 
   4   0  14        1.63        4.07      2.32 o 
  -5   1  14        0.07       -1.07      1.93 o 
  -4   1  14        9.22       12.39      2.03 o 
  -3   1  14        9.20        9.44      3.86 o 
  -2   1  14        7.12        4.81      1.39 o 
  -1   1  14        0.02        3.26      1.48 o 
   0   1  14        7.92        6.21      2.14 o 
   1   1  14        0.11        0.33      1.57 o 
   2   1  14        3.42        1.96      1.96 o 
   3   1  14        5.30        1.72      1.93 o 
  -5   2  14        0.32       -0.65      1.87 o 
  -4   2  14        4.97        2.64      2.29 o 
  -3   2  14        4.93       -0.19      1.87 o 
  -2   2  14        5.44        8.72      1.72 o 
  -1   2  14        1.24       -1.00      0.99 o 
   0   2  14        2.12        6.30      2.26 o 
   1   2  14        8.29        8.40      2.29 o 
   2   2  14        5.89        6.33      2.29 o 
   3   2  14        0.21       -2.38      1.66 o 
  -5   3  14        0.00       -1.69      1.78 o 
  -4   3  14        2.21        2.88      2.14 o 
  -3   3  14        1.36        2.61      2.20 o 
  -2   3  14       22.34       24.18      2.32 o 
  -1   3  14       24.45       27.88      3.04 o 
   0   3  14      102.86       99.48      5.76 o 
   1   3  14       38.59       32.70      3.83 o 
   2   3  14       45.75       48.17      4.57 o 
   3   3  14       17.34       19.78      3.65 o 
  -4   4  14       10.86       13.39      3.15 o 
  -3   4  14        0.19        1.01      1.69 o 
  -2   4  14        0.43       -0.83      1.43 o 
  -1   4  14       35.68       40.01      2.76 o 
   0   4  14        2.19        2.32      1.93 o 
   1   4  14       46.89       43.42      4.31 o 
   2   4  14        0.28       -0.59      1.57 o 
  -4   5  14        0.02       -0.74      2.02 o 
  -3   5  14        0.88       -0.80      1.66 o 
  -2   5  14        9.03        6.50      2.32 o 
  -1   5  14       17.17       15.47      2.79 o 
   1   5  14        5.77        6.44      2.38 o 
   2   5  14        3.88        4.54      2.46 o 
  -3   6  14        2.82        0.12      1.87 o 
  -2   6  14        0.94        0.12      1.84 o 
  -1   6  14       29.65       27.11      3.39 o 
  -2   7  14       14.08       10.04      2.67 o 
  -1  -6  15        1.66        2.55      2.52 o 
   0  -6  15        0.10       -0.56      2.32 o 
   1  -6  15        4.32       -0.18      2.29 o 
  -2  -5  15        0.77        0.06      1.93 o 
  -1  -5  15        2.18        1.48      2.29 o 
   0  -5  15        0.27        0.21      1.87 o 
   1  -5  15        2.58        5.11      2.58 o 
   2  -5  15        1.36        3.30      2.20 o 
  -3  -4  15        0.11        1.28      1.96 o 
  -2  -4  15        2.75        5.61      2.52 o 
  -1  -4  15        0.07        0.03      1.90 o 
   0  -4  15        7.75        6.41      2.70 o 
   1  -4  15        0.49        0.27      1.96 o 
   2  -4  15       28.41       34.93      4.48 o 
  -3  -3  15        5.29        6.12      2.52 o 
  -2  -3  15        4.25        4.04      2.14 o 
  -1  -3  15        1.29        2.46      1.93 o 
   0  -3  15        0.60        0.77      1.66 o 
   1  -3  15        6.17        5.70      2.41 o 
   2  -3  15        0.19        3.09      2.29 o 
   3  -3  15        0.38        1.48      2.38 o 
  -4  -2  15        1.14        4.13      1.75 o 
  -3  -2  15        0.33        2.38      1.99 o 
  -2  -2  15        3.82        4.37      2.11 o 
  -1  -2  15        3.02        5.73      2.14 o 
   0  -2  15        8.70        4.81      2.20 o 
   1  -2  15       43.33       38.07      4.37 o 
   2  -2  15       22.79       24.92      3.95 o 
   3  -2  15        3.10        1.54      2.23 o 
  -4  -1  15        0.40        1.34      1.51 o 
  -3  -1  15        4.70        6.45      1.83 o 
  -2  -1  15        0.96       -1.54      1.54 o 
  -1  -1  15       13.58       12.12      2.79 o 
   0  -1  15        1.01        1.04      1.48 o 
   1  -1  15        0.14       -0.48      1.63 o 
   2  -1  15        0.31       -0.33      1.84 o 
   3  -1  15       10.38       13.87      3.27 o 
  -4   0  15        3.00        5.18      1.79 o 
  -3   0  15        0.07       -1.63      1.13 o 
  -2   0  15        2.21        2.59      1.35 o 
  -1   0  15        4.37        4.07      2.08 o 
   0   0  15        1.29        2.82      1.75 o 
   1   0  15        0.02       -0.27      1.37 o 
   2   0  15       10.82       12.83      3.24 o 
   3   0  15        3.97        6.41      2.64 o 
  -4   1  15       12.55       10.34      2.02 o 
  -3   1  15        0.00       -0.14      1.18 o 
  -2   1  15        3.97        4.02      1.45 o 
  -1   1  15       16.38       19.30      3.24 o 
   0   1  15        2.11        1.84      1.75 o 
   1   1  15        1.09        2.02      1.93 o 
   2   1  15        0.15        3.77      2.20 o 
   3   1  15       10.92        9.27      2.88 o 
  -4   2  15        1.04        0.21      1.90 o 
  -3   2  15        0.03        1.89      1.36 o 
  -2   2  15       10.29       12.84      1.97 o 
  -1   2  15       27.43       32.18      2.70 o 
   0   2  15        0.04        2.55      1.93 o 
   1   2  15        0.30       -0.71      1.48 o 
   2   2  15        3.05       -1.43      1.84 o 
  -4   3  15        0.05       -2.32      1.54 o 
  -3   3  15        2.38        3.09      2.23 o 
  -2   3  15        3.12       -1.90      1.57 o 
  -1   3  15       49.25       55.59      3.23 o 
   0   3  15        1.30        1.66      1.90 o 
   1   3  15       16.60       18.18      3.44 o 
   2   3  15        0.01       -2.00      1.34 o 
  -3   4  15        2.16        3.44      2.23 o 
  -2   4  15        8.33       12.29      2.79 o 
  -1   4  15        4.90        1.78      2.02 o 
   0   4  15       27.15       33.71      3.95 o 
   1   4  15       31.26       35.10      4.19 o 
  -3   5  15        1.52       -2.20      1.90 o 
  -2   5  15        5.77        5.38      2.38 o 
  -1   5  15        0.12       -0.12      1.63 o 
   1   5  15        0.01        0.48      1.96 o 
  -1  -4  16        0.68        4.57      2.41 o 
   0  -4  16        0.74        0.65      1.87 o 
   1  -4  16        4.78        7.04      2.64 o 
  -2  -3  16       15.36       14.49      3.39 o 
  -1  -3  16        0.90        1.13      1.78 o 
   0  -3  16        2.93        1.63      2.11 o 
   1  -3  16        3.79        2.14      1.90 o 
  -3  -2  16        3.11        5.40      2.41 o 
  -2  -2  16        7.45        8.61      2.58 o 
  -1  -2  16        2.94        1.54      1.87 o 
   0  -2  16        1.78        1.16      1.54 o 
   1  -2  16        2.86        0.62      1.96 o 
   2  -2  16        1.87        1.99      2.29 o 
  -3  -1  16        0.58        2.07      1.49 o 
  -2  -1  16        0.59        3.95      2.32 o 
  -1  -1  16        2.40        3.42      2.14 o 
   0  -1  16        1.52        3.95      2.11 o 
   1  -1  16        1.39       -0.59      1.57 o 
   2  -1  16       43.88       38.31      4.66 o 
  -3   0  16        0.96        0.67      1.47 o 
  -2   0  16        0.14       -0.12      1.54 o 
  -1   0  16        3.60        4.25      2.02 o 
   0   0  16        4.49        6.83      2.23 o 
   1   0  16        0.13        1.19      1.78 o 
   2   0  16        6.90        8.14      2.73 o 
  -3   1  16        0.00       -0.62      1.23 o 
  -2   1  16        0.54        1.19      1.28 o 
  -1   1  16        0.09       -0.56      1.46 o 
   0   1  16        2.33        3.15      2.08 o 
   1   1  16        6.17        6.98      2.52 o 
  -3   2  16        0.04        0.21      1.84 o 
  -2   2  16        2.09        0.81      2.49 o 
  -1   2  16       49.89       61.21      5.02 o 
   0   2  16       11.99        7.42      2.55 o 
   1   2  16       13.98       19.48      3.59 o 
  -2   3  16        0.39       -2.36      1.57 o 
  -1   3  16        7.14        7.37      1.85 o 
   0   3  16       34.75       34.87      4.16 o 
   1   3  16        0.13        2.49      2.23 o 
  -1   4  16       11.42       10.69      2.79 o 
   0   4  16        5.62        5.58      2.49 o 
  -1   0  17        0.09        0.00      1.78 o 
                                                 
